# Supplementary material for: The prognostic impact of systemic inflammation and nutritional indicators on targeted therapy for renal cell carcinoma: a systematic review and meta-analysis
Source: Front Nutr. 2026 Feb 25;13:1777753. doi: 10.3389/fnut.2026.1777753 (PMC12975561; doi:10.3389/fnut.2026.1777753)
Supplement: Supplementary file 3 [file Table_3.xlsx]

## Sheet: 重要数据
Marker	Author+year	Treatment	Tumor Histology (Clear-cell/Non–clear-cell)	Cutoff Value	Median OS, mos (Over/Below Cutoff) (months)	HR	CI(lower limit)	CI(upper limit)	p	Median PFS, mpfs (Over/Below Cutoff) (months)	HR	CI(lower limit)	CI(upper limit)	p
NLR	Kosuke Ueda2022	Nivolumab	33/5	3	19.4/NA	1.496	0.41	5.461	0.5423	NA	1.623	0.737	3.575	0.2292
	Mehmet Asim Bilen2018	Nivolumab	18/20	5.5	2.7/NA	NA	NA	NA	NA	2.6/NR	5	1.563	14.286	0.006
	Ahmet Yildirim2025	ICIs	297/104	5.103	17.1/37.7	1.39	0.99	1.961	0.056	NA	1.37	1.031	1.852	0.032
	Matthew D Tucker2021	Nivolumab, ipilimumab	110/0	3.42	31.8/NR	2	0.952	4.167	0.07	5.8/5.6	1.05	0.68	1.63	0.83
	Dylan J Martini2019	Cabozantinib	NA	NA	NA	2.71	1.04	7.11	0.042	NA	2.72	1.29	5.73	0.009
	Mehmet Asim Bilen2022(1)	Avelumab, axitinib	NA	2.8	NA	NA	NA	NA	NA	13.8/13.3	1.088	0.797	1.483	0.5959
	Mehmet Asim Bilen2022(2)	Sunitinib	NA	2.8	NA	NA	NA	NA	NA	11.2/5.6	1.763	1.309	2.375	0.0002
	Minoru Kobayashi2013	Sorafenib, sunitinib, everolimus, temsirolimus	NA	3.32	NA	2.617	1.015	6.747	0.047	NA	NA	NA	NA	NA
	Shingo Toyoda2024	IO combination therapy	0/75	4	NA	1.45	0.47	4.4	0.5	NA	NA	NA	NA	NA
	Matteo Santoni2023	IO, TKI	573/102	4	28.4/55.7	2.4	1.68	3.42	<0.001	14.1/15.9	1.5	1.14	1.98	0.004
	Weijie Gu2017	Sunitinib, sorafenib, pazopanib, fabitinib, axtinib, everolimus	101/0	5	NA	1.271	0.579	2.703	0.534	NA	1.28	0.664	2.467	0.461
	Hiroki Ishihara2017	Second-line molecular-targeted therapy	48/15	2.53	10.4/28.8	1.09	0.39	2.86	0.858	5.07/8.19	0.79	0.34	1.77	0.575
	Chrom, P.2016	Sunitinib, pazopanib, sorafenib	NA	4	NA	2.16	1.49	3.15	0.0001	NA	NA	NA	NA	NA
	Nakane, Keita2025	Cabozantinib, axitinib	105/27	2.93	NA	1.56	0.688	3.558	0.284	NA	NA	NA	NA	NA
	Tjokrowidjaja, Angelina2020	Pazopanib, sunitinib	NA	5	12.2/32.6	1.87	1.47	2.37	<0.05	4.2/10.9	1.58	1.26	1.98	<0.05
	Teishima, Jun2017	Tyrosine kinase inhibitor, mTOR inhibitor	253/35	3	NA	NA	NA	NA	NA	6.7/12	1.805	1.281	2.806	0.0014
	Jeyakumar,Ghayathri2017	PD-1/PD-L1 inhibitors	NA	3	13.5/NR	4.01	1.189	13.524	0.025	3.08/15.57	2.937	1.444	5.972	0.003
	Kim, S. H.2018	TKI	143/20	2.56	NA	1.65	1.16	2.35	0.005	NA	NA	NA	NA	NA
	Young, Matthew2024	Anti-PD(L)-1 / CTLA-4, anti-PD(L)-1 / anti-VEGF	121/10	3	NA	1.78	1.01	3.13	0.042	NA	NA	NA	NA	NA
	Shirotake, S.2019	Nivolumab	54/0	2.89	NA	NA	NA	NA	NA	NA	1.894	0.826	4.348	0.132
	Cai, W.2017	Sorafenib, sunitinib	170/8	2.4	NA	1.528	1.006	2.32	0.047	NA	1.291	0.907	1.838	0.157
	Wang, Zhaojuan2023	Sunitinib, sorafenib	181/29	2.85	NA	1.682	1.099	2.575	0.017	NA	NA	NA	NA	NA
	Korkmaz, Mustafa2023	Sunitinib, pazopanib	91/19	2.33	15/37.4	1.967	1.221	3.17	0.005	14.9/38	1.199	0.587	2.449	0.618
	Kikuchi, Hiroshi2025	Axitinib, nivolumab, ipilimumab	70/16	2.3	NA	1.52	0.4	5.74	0.54	NA	NA	NA	NA	NA
	O. H. Aktepe2021	Pazopanib, sunitinib	118/32	2	14.6/31.6	2.535	1.564	4.108	<0.001	NA	NA	NA	NA	NA
	E. Bolzacchini2022	Sunitinib	92/8	3	NA	1.39	0.72	2.67	>0.005	NA	0.95	0.54	1.66	>0.05
	S. Gunduz2014	Sunitinib, sorafenib, pazopanib	NA	2	NA	NA	1.15	18.1	0.031	8.6/23.9	NA	NA	NA	NA
	J. Huszno2019	Sunitinib, pazopanib	NA	3.68	7.8/36.1	2.1	1.23	3.59	0.007	5.7/17.6	NA	NA	NA	NA
	H. Ishihara2019	Nivolumab	45/13	3	NA	3.34	1.18	11.9	0.0218	NA	NA	NA	NA	NA
	G. N. Marta2020	Pazopanib, Sunitinib	223/53	3.5	9.6/17.8	1.39	1.01	1.91	0.04	NA	NA	NA	NA	NA
	A. I. Parosanu2023	Nivolumab, Ipilimumab	74/0	3	4.7/12.9	4.65	1.562	13.84	0.006	NA	NA	NA	NA	NA
	S. E. Rebuzzi2022	Nivolumab	359/63	3.2	18.7/NR	1.83	1.35	2.49	<0.001	5.8/11.2	NA	NA	NA	NA
	M. Santoni2015	Sunitinib, sorafenib, pazopanib	151/0	3	28.8/68.7	2.21	1.21	4.04	0.01	15.8/25.1	2.21	1.21	4.04	0.014
	M. Santoni2013	Everolimus	151/0	3	12.2/24.4	2.27	1.16	4.43	0.003	3.4/9.9	2.66	1.43	4.94	0.002
	N. Tanaka2017	Sunitinib, sorafenib, axitinib, pazopanib, temsirolimus, everolimus	213/26	3.6	NA	2.37	1.65	3.39	<0.001	NA	NA	NA	NA	NA
	G. M. Zhang2016	Sorafenib, sunitinib (first-line); axitinib, famitinib, everolimus (second-line or later)	317/56	2.2	28.8/41	1.391	1.022	1.894	0.036	15.4/23.9	1.544	1.166	2.045	0.002
CRP	Scott Thomas Colville Shepherd2017	Cediranib, cediranib, saracatinib	138/0	1	NA	1.72	1.04	2.86	<0.05	NA	NA	NA	NA	NA
	Kimiharu Takamatsu2018	Targeted therapies	NA	0.5	11.5/29.4	2.7	1.45	5	0.002	NA	NA	NA	NA	NA
	Kojiro Ohba2023	TKIs	528/47	0.3	NA	1.78	1.4	2.26	<0.0001	NA	NA	NA	NA	NA
	Elisa Kankkunen2022	Nivolumab	NA	1	13.2/32.7	2.84	1.48	5.42	<0.05	2.5/7.2	1.77	1.06	2.97	<0.05
	Wen-Hao Xu2019	Sunitinib	92/26	1	NA	2.039	1.263	3.292	0.004	NA	2.609	1.6	4.254	<0.001
	Hideaki Miyake2016	Sunitinib or sorafenib	159/26	0.8	NA	2.58	1.19	4.63	0.0089	NA	NA	NA	NA	NA
	Jun Teishima2017	TKIs	102/16	0.5	NA	2.342	1.279	4.289	0.0058	NA	NA	NA	NA	NA
	Hiroki Ishihara2017	Second-line molecular-targeted therapy	48/15	0.48	9.6/38.7	2.67	1.12	6.91	0.0268	4.75/19.9	3.72	1.72	8.45	0.0007
	Keita Tamura2021	Axitinib	371/50	0.5	NA	1.4	1.02	1.9	0.034	NA	NA	NA	NA	NA
	Tamura, Keita2020	Axitinib, pazopanib, sorafenib, sunitinib, or temsirolimus (first line); axitinib, everolimus, pazopanib, sorafenib, sunitinib, or temsirolimus (second line)	NA	0.5	NA	3.26	1.62	6.58	<0.001	NA	NA	NA	NA	NA
	Teishima, Jun2016	NA	175/15	0.5	NA	2.089	1.388	3.143	<0.001	NA	NA	NA	NA	NA
	Nakane, Keita2025	Cabozantinib, axitinib	105/4	0.4	NA	4.23	1.716	10.43	0.001	NA	NA	NA	NA	NA
	Ito, Keiichi2019	NA	NA	3	NA	NA	NA	NA	NA	2.8/10	2.07	1.319	3.257	0.0016
	Fujita, T.2016	Sorafenib	NA	0.3	17/52	2.725	1.094	6.803	0.0313	5/10	NA	NA	NA	NA
	Shirotake, S. 2019	Nivolumab	54/0	0.67	NA	NA	NA	NA	NA	NA	1.43	0.57	3.592	0.446
	Benoit Beuselinck2013	Sunitinib	200/0	0.5	12/50	1.29	1.16	1.43	<0.001	8/25	1.14	1.03	1.26	0.01
	H. Ishihara 2019	Nivolumab	45/13	1	NA	4.98	1.39	31.9	0.0108	NA	NA	NA	NA	NA
	Y. Matsushita2024	Cabozantinib , Axitinib, Pazopanib, Sunitinib, Sorafenib	182/61	0.5	NA	2.41	1.41	4.14	0.001	NA	2.29	1.56	3.35	<0.001
	K. Ohba2024	Nivolumab, ipilimumab	46/21	1	NA	NA	NA	NA	NA	NA	1.506	0.759	2.985	0.241
	A. Qaisar2023	Pembrolizum, Axitinib	74/19	1	NA	4.5	1.58	12.8	0.005	NA	2.78	1.42	5.44	0.003
	E. Roussel2020	Nivolumab	113/0	0.5	NA	2.83	1.39	5.74	0.004	NA	NA	NA	NA	NA
	K. Takamatsu2018	Sunitinib, axitinib, sorafenib, pazopanib	83/24	0.6	22.1/51	4.609	1.864	11.393	0.001	NA	NA	NA	NA	NA
	K. Takamatsu2019	Everolimus, axitinib, sunitinib, sorafenib, temsirolimus, pazopanib	65/17	0.5	11.5/29.4	2.5	1.4	4.2	0.001	NA	NA	NA	NA	NA
	J. Teishima2014	Sorafenib, sunitinib, axitinib, everolimus, temsirolimus	93/47	0.3	NA	3.898	2.062	7.37	<0.0001	NA	NA	NA	NA	NA
PLR	Ahmet Yildirim2025	ICIs	297/104	202.381	17.7/ 37.3	1.01	0.74	1.39	0.938	NA	0.86	0.67	1.12	0.266
	Dylan J Martini2019	Cabozantinib	NA	NA	NA	1.95	0.8	4.78	0.142	NA	1.78	0.9	3.53	0.097
	Hiroki Ishihara2017	Second-line molecular-targeted therapy	48/15	183	9.11/28	2.5	0.91	7.58	0.075	3.69/8.22	2.81	1.15	7.22	0.0233
	Korkmaz, Mustafa 2023	Sunitinib, pazopanib	91/19	161.58	14.8/30.5	1.986	1.23	3.206	0.005	14.5/38	2.143	1.037	4.429	0.04
	O. H. Aktepe 2021	Pazopanib, sunitinib	118/32	204	17.4/27.9	1.274	0.811	2	0.294	NA	NA	NA	NA	NA
	E. Bolzacchini 2022	Sunitinib	92/8	150	NA	1.83	0.83	4.04	>0.005	NA	2.04	1.04	4.05	<0.05
	J. Huszno 2019	Sunitinib, Pazopanib	NA	144.4	5.7/17.6	2.2	1.25	3.88	0.006	16.6/71.2	2.25	1.48	3.43	0.0002
	G. N. Marta 2020	Pazopanib, Sunitinib	223/53	200	10.3/17	1.2	0.87	1.65	0.206	NA	NA	NA	NA	NA
	T. J. Park2016	Sunitinib, Pazopanib	63/0	150	13.7/50.5	16.1	4.4	58.4	0.001	4.4/18.1	13.1	5.14	33.2	0.001
	K. Xu2020	Sunitinib, sorafenib, temsirolimus, pazopanib	95/0	206.9	NA	3.808	1.37	10.584	0.01	NA	NA	NA	NA	NA
BMI	Rohit Vivek Goswamy2024	Checkpoint inhibitor, TKI	325/76	24.9	NA	0.735	0.54	1.01	0.055	NA	0.794	0.61	1.03	0.088
	De Giorgi, Ugo2019	Nivolumab	280/33	25	NA	0.633	0.439	0.917	0.01	NA	NA	NA	NA	NA
	Yasser Ged2022	ICIs	205/0	25	NA	0.75	0.5	1.12	0.2	NA	NA	NA	NA	NA
	Laurence Albiges2016	Targeted therapy	1638/337	25	25.6/17.1	0.84	0.73	0.95	<0.05	NA	0.86	0.76	0.96	<0.05
	Matteo Santoni2021	Cabozantinib	193/31	25	30.7/11	0.38	0.22	0.69	0.046	9.9/7.6	0.37	0.3	0.68	0.002
	Matteo Santoni2023	IO+IO, IO+TKI	573/102	25	55.7/28.4	0.68	0.48	0.95	0.025	15.9/14.1	NA	NA	NA	NA
	Wen-Hao Xu2019	Sunitinib	92/26	23	NA	0.793	0.524	1.202	0.274	NA	0.654	0.424	1.008	0.055
	Weijie Gu2017	Sunitinib, sorafenib, pazopanib, fabitinib, axtinib, everolimus	101/0	23	NA	0.618	0.326	2.703	0.139	NA	0.757	0.46	1.345	0.499
	Ishihara, H.2022(1)	ICIs	69/19	25	NA	1.17	0.31	4.5	0.816	10.2/13.3	1.39	0.74	2.62	0.309
	Ishihara, H.2022(2)	Nivolumab	88/15	25	NA	0.66	0.18	2.38	0.528	NA	0.56	0.22	1.4	0.217
	Takemoto,Kenshiro2023	Sunitinib, pazopanib, sorafenib, axitinib	211/24	18.5	NA	0.536	0.313	0.917	0.023	NA	0.564	0.362	0.877	0.011
	Cortellini,Alessio2019	Pembrolizum, nivolumab , atezolizumab	NA	25	26.6/6.6	0.49	0.38	0.64	0.0001	11.7/3.7	0.71	0.56	0.9	0.0001
	Monteiro, F. S.M.2024	IO + IO, IO + TKIs	906/128	25	55.7/22.2	0.98	0.75	1.26	0.852	8.5/20.8	NA	NA	NA	NA
	K. Sato2025	Nivolumab plus ipilimumab, pembrolizumab plus axitinib, atezolizumab plus bevacizumab, nivolumab plus cabozantinib, pembrolizumab plus lenvatinib, sunitinib, pazopanib	148/35	22	39/28.1	0.57	0.37	0.89	0.014	NA	NA	NA	NA	NA
Alb	Kosuke Ueda 2022	Nivolumab	1933-05-01	3.5	NA	2.083	0.582	7.457	0.2595	NA	NA	NA	NA	NA
	Bradley J Atkinson2014	Sunitinib	185/0	4	NA	1.83	1.23	2.72	0.003	NA	1.49	1.04	2.13	0.03
	Kojiro Ohba2023	TKIs	528/41	NA	NA	1.3	1.04	1.64	0.023	NA	NA	NA	NA	NA
	Yasuyoshi Okamura2019	Pazopanib	115/35	3.5	NA	1.63	0.63	4.23	0.313	NA	0.59	0.16	2.2	0.43
	Keita Tamura2021	Axitinib	371/50	3.5	NA	1.92	1.42	2.59	<0.001	NA	NA	NA	NA	NA
	Tamura, Keita2020	Axitinib, pazopanib, sorafenib, sunitinib, or temsirolimus (first line); axitinib, everolimus, pazopanib, sorafenib, sunitinib, or temsirolimus (second line)	NA	3.5	NA	2.74	1.41	5.31	0.003	NA	NA	NA	NA	NA
	Nakane, Keita2025	Cabozantinib , Axitinib	105/27	3.4	NA	1.82	0.907	3.623	0.092	NA	NA	NA	NA	NA
	A. Sacré2016	Everolimus, temsirolimu, axitinib, sorafenib, sunitinib, pazopanib	108/0	3.5	12/4.2	0.392	0.192	0.8	0.01	3.5/2.6	1.3818	1.19	3.226	0.008
PNI	Ozaki, Keisuke2023	Sunitinib, Pazopanib	38/37	41	NA	3.81	1.21	12.03	0.046	NA	2.53	0.88	7.25	0.084
	Cai, W. 2017	Sorafenib, sunitinib	170/8	51.62	14/50	1.658	1.04	2.641	NA	7/19	1.842	1.226	2.766	0.003
	Korkmaz, Mustafa 2023	Sunitinib, pazopanib	91/19	41.6	13.8/30.5	2	1.23	3.26	0.005	14.5/38	NA	NA	NA	NA
	İbrahim Vedat Bayoğlu2023	Sunitinib , pazopanib	81/18	48	12.5/32.3	1.988	1.294	3.049	0.002	3.8/10.9	1.828	1.116	2.994	0.01
	W. A. Kwon2017	Sunitinib, Sorafenib, Pazopanib	102/23	41	NA	1.96	1.16	3.33	0.011	NA	3.33	1.35	8.33	0.009
	S. Y. Tacar2022	Pazopanib, sunitinib	61/16	48.25	NA	2.42	1.27	4.58	0.007	NA	2.12	1.17	3.83	0.013
SII	De Giorgi, Ugo2019	Nivolumab	280/33	1375E+9	NA	2.99	2.07	4.31	<0.0001	NA	NA	NA	NA	NA
	Fatma Bugdayci Basal2021	Sunitinib, Pazopanib	NA	730E+9	NA	2.08	1.41	3.12	<0.001	NA	NA	NA	NA	NA
	Pawel Chrom2019	TKIs	486/16	730E+9	17/36.7	1.68	1.32	2.13	<0.001	NA	NA	NA	NA	NA
	Teishima, Jun2020	Sunitinib, Pazopanib, Sorafenib, Axitinib	157/22	730E+9	21.4/49.7	1.721	1.067	2.774	0.0259	NA	NA	NA	NA	NA
	Monteiro, F. S. M.2024	IO + IO, IO + TKIs	906/128	1265E+9	22.2/55.7	1.99	1.5	2.64	<0.001	8.5/20.8	1.57	1.26	1.94	<0.001
	Lolli, Cristian2016	Sunitinib	315/20	730E+9	13.5/43.6	2.36	1.78	3.14	< 0.0001	6.3/18.7	1.84	1.43	2.36	< 0.0001
	Korkmaz, Mustafa 2023	Sunitinib, pazopanib	91/19	782.56E+9	12.1/35.9	1.891	1.177	3.039	0.008	17.1/25.4	NA	NA	NA	NA
	K. B. Yücel2022	Sunitinib, pazopanib	563/144	756E+9	14.5/34.6	1.41	1.06	1.87	0.018	7.7/18	1.64	1.28	2.1	<0.001
Neutrophil counts	Toshiki Ito2022	Nivolumab	77/0	ULN	NA	3.75	1.22	11.5	0.021	NA	NA	NA	NA	NA
	Jun Teishima2017	TKIs	102/16	ULN	NA	1.682	0.917	3.086	0.0929	NA	NA	NA	NA	NA
	Nahjatul Kursyiah Abd Ghafar2018	Sunitinib	45/16	ULN	NA	2.476	1.066	5.752	0.035	NA	NA	NA	NA	NA
	Hong-Kai Wang2016	Sorafenib	233/49	4.5E+9/L	NA	1.24	0.86	1.79	0.247	NA	NA	NA	NA	NA
	Keita Tamura2021	Axitinib	371/50	ULN	NA	2.23	1.39	3.56	<0.001	NA	NA	NA	NA	NA
	Takemoto,Kenshiro2023	Sunitinib, pazopanib, sorafenib, axitinib	211/24	ULN	NA	3.146	1.604	6.17	<0.001	NA	NA	NA	NA	NA
	Yukihiro,Kazuma2025	TKI, ICI	192/73	ULN: 7E+9/L	NA	1.026	0.517	2.036	0.941	NA	NA	NA	NA	NA
	Kim, S. H.2018	TKIs	143/20	ULN: 7.5E+9/L	NA	1.99	1.16	3.41	0.012	NA	NA	NA	NA	NA
	Teishima, Jun2018	Sunitinib, Sorafenib, Pazopanib	1953-07-01	ULN	NA	6.62	1.371	31.959	0.0186	NA	NA	NA	NA	NA
	Pérez-Valderrama,B.2016	Pazopanib	260/18	ULN	NA	2	1.1	3.8	<0.001	NA	NA	NA	NA	NA
	B. Cetin2012	Bevacizumab	NA	ULN	9/20	2.18	1.169	4.065	0.014	NA	NA	NA	NA	NA
	D. Y. C. Heng2009	Sunitinib, sorafenib, bevacizumab	50/595	ULN	NA	2.42	1.72	3.39	<0.0001	NA	NA	NA	NA	NA
	R. Motzer2013	Sunitinib	1027/32	ULN	11.7/25.1	1.468	1.093	1.969	0.0107	3.4/10.6	1.59	1.218	2.07	0.0006
	S. E. Rebuzzi 2022	Nivolumab	359/63	4.3E+9/L	19.4/NR	1.82	1.35	2.45	<0.001	6.9/10.2	NA	NA	NA	NA
	Scott Thomas Colville Shepherd2017	Cediranib, saracatinib	138/0	ULN: 7.5E+9/L	NA	2.38	1.43	3.96	<0.05	NA	NA	NA	NA	NA
	Sung Han Kim2018	Sorafenib, sunitinib, pazopanib, axitinib	NA	ULN: 7.5E+9/L	NA	2.58	1.55	4.3	<0.001	NA	NA	NA	NA	NA
	Mustafa Korkmaz2023	Sunitinib, pazopanib	77/15	ULN: 7E+9/L	NA	1.396	0.646	3.015	0.396	NA	NA	NA	NA	NA
Hb	Sung Han Kim2018	Sorafenib, sunitinib, pazopanib, axitinib	NA	13(Male), 11.5(Female)	NA	1.83	1.23	2.71	0.003	NA	NA	NA	NA	NA
	Mustafa Korkmaz2023	Sunitinib or pazopanib	77/15	12	NA	1.845	1.058	3.215	0.031	NA	NA	1.058	3.215	NA
	Jun Teishima2017	TKIs	102/16	LLN	NA	1.391	0.809	2.39	0.2386	NA	NA	NA	NA	NA
	Nahjatul Kursyiah Abd Ghafar2018	Sunitinib	45/11	LLN	NA	2.716	1.382	5.335	0.004	NA	NA	NA	NA	NA
	Hong-Kai Wang2016	Sorafenib	233/49	LLN	16.8/42.9	1.71	1.2	2.4	0.003	6.6/14.6	NA	NA	NA	NA
	Hai-Liang Zhang2011	Sorafenib	83/0	13(Male), 11(Female)	NA	NA	NA	NA	NA	NA	0.877	0.437	1.757	0.711
	Yasuyoshi Okamura2019	Pazopaanib	115/35	LLN	NA	1.47	0.56	3.85	0.43	NA	NA	NA	NA	NA
	Pawel Chrom2019	TKIs	486/16	LLN	NA	2.28	1.71	3.04	<0.001	NA	NA	NA	NA	NA
	D. Y. C. Heng2009	Sunitinib, sorafenib, bevacizumab	50/595	LLN	NA	1.72	1.31	2.26	0.0001	NA	NA	NA	NA	NA
	R. Motzer2013	Sunitinib	1027/32	LLN	13.7/30.9	1.548	1.245	1.925	<0.0001	6.5/11.1	1.384	1.144	1.675	0.0008
	Chrom, P.2016	Sunitinib, pazopanib, and sorafenib	NA	LLN	NA	2.62	1.77	3.86	<.0001	NA	NA	NA	NA	NA
	Takemoto, Kenshiro2023	Sunitinib, pazopanib, sorafenib, or axitinib	211/24	LLN	NA	2.001	1.366	2.932	<0.001	NA	1.42	1.077	1.873	0.013
	Yukihiro,Kazuma2025	TKIs	265/73	12	NA	1.862	1.021	3.34	0.042	NA	NA	NA	NA	NA
	Kim, S. H.2018	TKIs	143/20	13(Male), 11.5(Female)	NA	1.18	0.84	1.66	0.349	NA	NA	NA	NA	NA
	Naito, S.2020	Sunitinib, Sorafenib, Temsirolimus, Cytokine, Nivolumab + ipilimumab, Other	NA	LLN	NA	3.77	1.62	8.75	NA	NA	NA	NA	NA	NA
	Young,Matthew2024	Anti-PD(L)-1 / CTLA-4, anti-PD(L)-1 / anti-VEGF TKI	121/10	13(Male), 12(Female)	NA	2.02	1.07	3.79	0.028	NA	NA	NA	NA	NA
	Kikuchi, Hiroshi2025	Axitinib, nivolumab, ipilimumab	70/16	LLN	NA	1.73	0.64	4.66	0.28	NA	NA	NA	NA	NA
	Pérez-Valderrama,B.2016	Pazopanib	260/18	LLN	NA	1.14	0.8	1.7	<0.001	NA	NA	NA	NA	NA
mGPS	Ahmet Yildirim2025	ICIs	297/104	2vs0	NA	2.7027	1.4925	5	0.001	NA	2.2727	1.4925	3.4482	<0.001
				2vs1	NA	1.031	0.6135	1.7241	0.917	NA	1.6393	1.1494	2.3256	0.006
	Jacqueline T Brown2020	Anti-PD1 or PD-L1 agents	61/17	2vs0	NA	3.18	1.33	7.03	0.017	NA	1.86	0.95	2.36	0.193
				1vs0	NA	1.91	0.92	3.94	>0.05	NA	1.29	0.7	2.36	>0.05
	Yukihiro, Kazuma2022	TKI	150/18	2vs0,1	5.6/38.4	2.206	1.099	4.427	0.026	5.6/41	NA	NA	NA	NA
	Saal, Jonas2023	Atezolizumab, bevacizumab, sunitinib	NA	2vs0	NA	6.83	3.48	13.4	<0.001	NA	1.64	1.26	2.14	NA
				1vs0	NA	2.56	1.55	4.22	<0.001	NA	3.05	1.9	4.9	NA
	Yukihiro, Kazuma2025	TKI , ICI	192/73	1,2vs0	8.6/NR	2.101	1.082	4.078	0.028	NA	NA	NA	NA	NA
	Ishihara, Hiroki2016	Sunitinib	58/13	2vs0	NA	14.493	3.2258	71.429	0.0004	NA	1.408	0.369	5.263	0.614
				2vs1	NA	18.868	2.941	169.49	0.0014	NA	2.1277	0.4808	9.0909	0.321

## Sheet: （不录）暂时不用的数据
NER	Ahmet Yildirim2025			43.083		0.63	0.46	0.87	0.004		0.67	0.51	0.88	0.003
	Matthew D Tucker2021			26.4(median)		0.32	0.14	0.72	0.006		0.62	0.39	0.98	0.04
	L. Gil2022			>48		3.85	1.33	11.17	0.013		3.92	1.66	9.23	0.002
ALC	Kosuke Ueda2022			<1300		4.153	1.108	15.57	0.0347		2.332	1.012	5.375	0.0468
	Fujiwara, R.2021			1000		9.34	1.4	102.24	0.021
VATI	W. J. Gu2015			low组：M: 33.3, F: 17.7CM2/M2		2.087	1.222	3.566	0.007
SAT	Jun Wang2023			120.95		0.76	0.47	1.25	0.29		0.69	0.48	1	0.48
VAT	Jun Wang2023			108.95		1.03	0.63	1.69	0.9		0.85	0.59	1.22	0.38
SMI	Yasser Ged2022			low组: <55 cm2/m2 for men and <39 cm2/m2 for women		1.33	0.9	1.97	0.2
	Edouard Auclin2017			high组：Low muscle index is defined as an SMI <55.4 in men, and <38.9 in women		0.35	0.14	0.87	0.025
TFI	Dylan J Martini2021			M: 98.7, F: 94.3 计算：Total fat index (TFI) was defined as the sum of SFI, IFI, and VFI.		2.72	1.43	5.17	0.002		1.91	1.09	3.35	0.025
	Ishihara, Hiroki2024			low		3.08	0.67	14.1	0.147
				<median
VFA	Sandra Steffens2011			14138		2.97	1.36	6.47	0.006		3.26	1.39	7.62	0.006
	Mizuno, Ryuichi2017			<100cm2		0.409	0.239	0.699	0.0007		0.625	0.409	0.955	0.029
	Ladoire, Sylvain2011			<13349		6.26	2.29	17.08	<0.001
SFA	Sandra Steffens2011			20946		3.41	1.61	7.25	0.001		2.66	1.24	5.69	0.01
SFI	S. Lee2024			high组：Males: 32.8 cm²/m² Females: 17.6 cm²/m²		0.37	0.15	0.9	0.029		0.61	0.34	1.08	0.088
	Ishihara, Hiroki2024			low		26	1.52	447	0.0246		2.7	1.28	5.68	0.0091
Sarcopenia	Kohei Takei2023			yes		5.44	1.83	23.4	0.0013		4.31	1.65	14.8	0.0018
	Ishihara, Hiroki2024			yes		3.49	0.62	19.6	0.155
	Ishihara, Hiroki2016			yes		2.29	0.73	8.16	0.157		2.54	1.19	5.65	0.0163
