# Supplementary material for: The prognostic impact of systemic inflammation and nutritional indicators on targeted therapy for renal cell carcinoma: a systematic review and meta-analysis
Source: Front Nutr. 2026 Feb 25;13:1777753. doi: 10.3389/fnut.2026.1777753 (PMC12975561; doi:10.3389/fnut.2026.1777753)
Supplement: Supplementary file 4 [file Table_4.xlsx]

## Sheet: 文献基本信息
	Basic information of the literature					Characteristics of the population															Prognostic indicators				Outcome-related indicators
Sequence number	First Author	Publication year	Title	Journal	Study design	Cancer type	Histology type(n,%)				Theraputic drugs	Drug dose	Total sample(N)	Description of the study population	Age (mean±SD) (median, range) (age group, number of people and proportion)	Sex (n,%)		IMDC/MSKCC(n,%)			Name of indicators	Cutoff value	Group by	Measurement time point	OS						PFS
							clear cell type	papillary type	unclassified	unknown						Male	Famale	Favorable	Intermediate	Poor					Covariates	mOS (over/below)	HR	95%CI (lower limit)	95%CI (upper limit)	P-value	Covariates	mPFS (over/below)	HR	95%CI (lower limit)	95%CI (upper limit)	P-value
1	Kosuke Ueda	2022	Absolute lymphocyte count is an independent predictor of survival in patients with metastatic renal cell carcinoma treated with nivolumab	Japanese Journal of Clinical Oncology	retrospective	mRCC	33	1	1	3	nivolumab	Nivolumab was intravenously administered at 3 mg/kg, 240 mg/body for every 2 weeks, or 480 mg/body for every 4 weeks.	38	38 patients with RCC who were treated with nivolumab after receiving at least one molecular targeted therapy at the Kurume University Hospital, Japan, from November 2016 to February 2021. Patients with systemic inflammatory diseases were not included in our cohort.	68(44-80)	30(78.9)	8(21.1)	5(13.2)	24(63.2)	9(23.7)	NLR	≥3	previous study	before	ALC Alb	high: 19.4；low:none	1.496	0.41	5.461	0.5423	ALC	none	1.623	0.737	3.575	0.2292
																					ALC	<1300	previous study	before	NLR Alb	high: none; low: 22.2	4.153	1.108	15.57	0.0347	NLR	high: 20.5; low: 5.5	2.332	1.012	5.375	0.0468
																					Alb	<3.5	unknown	before	NLR ALC		2.083	0.582	7.457	0.2595
2	MAKI YOSHINO	2021	Albumin-to-Alkaline Phosphatase Ratio as a Novel Prognostic Marker of Nivolumab Monotherapy for Previously Treated Metastatic Renal Cell Carcinoma	In Vivo	retrospective	mRCC	48	11			nivolumab	Protocol for nivolumab monotherapy. Nivolumab was intravenously administered every two weeks at a dose of 3 mg/kg or at a flat dose of 240 mg/body.	60	patients who received nivolumab monotherapy after failure of at least one molecular targeted therapy for mRCC between June 2013 and February 2020 at our two institutions (Tokyo Women’s Medical University Hospital, Tokyo, Japan, and Tokyo Women’s Medical University Medical Center East, Tokyo, Japan) were evaluated	>65: 35(58%)	48(80)	12(20)	2(3%)	37(62%)	20(33%)	AAPR(>0.3)	0.3	the ROC curve and the maximum Youden index analyses	before	IMDC risk at nivolumab initiation; Histopathology	high: none；low：8.3	0.27	0.09	0.77	0.0151	IMDC risk at nivolumab initiation; Histopathology; Gender	high: 10.4; low: 2.9	0.6	0.29	1.24	0.174
3	Ryuichi Mizuno	2017	Angiogenic, inflammatory and immunologic markers in predicting response to sunitinib in metastatic renal cell carcinoma	Cancer Sci	retrospective	mRCC					Sunitinib	at a starting dose of 50 mg/day in a 4‐weeks‐on/2‐weeks‐off regimen.	90	Patients 18 years of age and older were eligible for this study, if they had good Eastern Cooperative Oncology Group performance status, a life expectancy of ≥12 weeks, a histological diagnosis of predominantly clear cell carcinoma, received no systemic therapy or one regimen of cytokine therapy, had measurable metastatic disease, and adequate hematological, hepatic, renal and cardiac functions.	65 (31–79)	71	19	21	69	0	high‐sensitivity C reactive protein (hs‐CRP)	continuous	/	before		all: 31.1					IL‐8 %Th1 T cells	sunitinib：8.4；sbsequent therapy：5.1	1	1	1	0.0075
																					IL-8	continuous	/	before							hs-CRP %Th1 T cells		1.011	1	1.022	0.047
4	Toshiki Ito	2022	Assessment of prognostic factors in previously treated Japanese patients with metastatic renal cell carcinoma who received nivolumab: An observational multi-institute study	Molecular and Clinical Oncology	retrospective	mRCC	77	0			nivolumab	nivolumab (3 mg/kg or a flat dose of 240 mg) was generally administered intravenously every 2 weeks until the patients exhibited unacceptable toxicity	77	77 patients with clear cell mRCC who received 1 or 2 molecular-targeted agents	72 (44-83)	60 (77.9)	17 (22.1)	6 (7.8)	53 (68.8)	18 (23.4)	neutrophil counts	ULN, upper limit of normal detection	reference values at each institution were used as cut-off values for laboratory data, whereas for those without reference values, cut-off values were set according to the Youden index obtained from receiver operating characteristic curves plotted for the value of each parameter to predict OS.	before	Age,≥71 Karnofsky Performance Status		3.75	1.22	11.5	0.021		7months
5	Kohei Takei	2023	Association between Immune Checkpoint Inhibitor Treatment Outcomes and Body Composition Factors in Metastatic Renal Cell Carcinoma Patients	Cancers (Basel)	retrospective	mRCC	44 (73)	10 (17)		6 (10)	ICI-based therapy	ICI combination 34 (57) ICIs + TKIs 26 (43)	60	clinically diagnosed with mRCC and received ICI-based first-line therapy. All patients underwent an analyzable abdominal CT scan within 30 days of the start of ICI-based therapy.	71 (63–75)	46 (77)	14 (23)	0	38 (63)	22 (37)	Sarcopenia	Yes vs. no	Sarcopenia was precisely defined using sex-specific cut-off values for SMI, as outlined in the study by Martin et al. These cut-offs were determined as follows: for men with a BMI < 25 kg/m2, an SMI < 43 cm2/m2 was indicative of sarcopenia; for men with a BMI ≥ 25 kg/m2, an SMI < 53 cm2/m2 was considered indicative; and for women, an SMI < 41 cm2/m2 was used to define sarcopenia .	before	IMDC risk		5.44	1.83	23.4	0.0013	IMDC risk		4.31	1.65	14.8	0.0018
6	Mehmet Asim Bilen	2018	Association Between Pretreatment Neutrophil-to-Lymphocyte Ratio and Outcome of Patients With Metastatic Renal-Cell Carcinoma Treated With Nivolumab	Clin Genitourin Cancer	retrospective	mRCC	18 (48%)	20 (53%)			nivolumab	/	38	38 patients with mRCC who were treated with nivolumab as standard of care during the period of November 2015 through December 2016 at Winship Cancer Institute of Emory University. Patient demographic data, treatment history, and laboratory data were obtained from review of progress notes and other records. All patients had complete blood count (CBC) collected on the date of initial clinic visit o…	69 (24–80)	29 (76.3)	9 (23.7)	4 (10.5)	20 (52.6)	14 (36.8)	NLR	5.5	The NLR cutoff value of 5.5 was determined by log rank test	before		2.7/NA					Gender race histology albumin	2.6/NA	0.2	0.07	0.64	0.006
																					Albumin	continuous	/	before	Gender histology NLR		0.21	0.02	1.97	0.171	Gender race histology NLR		0.39	0.11	1.39	0.145
7	Ahmet Yildirim	2025	Association of baseline inflammatory biomarkers and clinical outcomes in patients with advanced renal cell carcinoma treated with immune checkpoint inhibitors	Ther Adv Med Oncol	retrospective	aRCC	297 (74.1)	69 (17.2)		35 (8.7)	ICIs (PD-1 monotherapy、PD-1 and CTLA-4 combination、PD-1 or PD-L1 and TKI combination、PD-1 and investigational molecule combination)	/	401	401 patients with aRCC who received ICIs at the Winship Cancer Institute of Emory University between January 1, 2018 and August 31, 2023.	mean 64.37 median66.00 (min–max 18–95)	283 (70.6)	118 (29.4)	66 (16.5)	230 (57.4)	105 (26.2)	NLR	5.103	optimal cutoffs for OS based on immune cell ratios without external validation	before	mGPS MLR PLR NER	high: 17.1;low: 37.7	0.72	0.51	1.01	0.056	mGPS MLR PLR NER		0.73	0.54	0.97	0.032
																					MLR	0.63				high: 41.5; low: 11.9	0.6	0.44	0.83	0.002			0.73	0.55	0.97	0.031
																					PLR	202.381				high:17.7; low 37.3	1.01	0.74	1.39	0.938			0.86	0.67	1.12	0.266
																					NER	43.083				high: 17.4; low: 37.9	0.63	0.46	0.87	0.004			0.67	0.51	0.88	0.003
																					mGPS	0					0.37	0.2	0.67	0.001			0.44	0.29	0.67	<0.001
																						1					0.97	0.58	1.63	0.917			0.61	0.43	0.87	0.006
																						2					/	/	/	/			/	/	/	/
8	Matthew D Tucker	2021	Association of baseline neutrophil-to-eosinophil ratio with response to nivolumab plus ipilimumab in patients with metastatic renal cell carcinoma	Biomark Res	retrospective	mRCC	110	0	0	0	nivolumab plus ipilimumab	/	110	Patients with clear cell mRCC treated with the combination of nivolumab plus ipilimumab at the Vanderbilt-Ingram Cancer Center (VICC) or Duke Cancer Institute (DCI) were eligible for the current retrospective analysis.	60.5 (54–69)	84 (76)	26 (24)	18 (16)	73 (66)	19 (17)	NER	26.4（median）	The median NER (mNER) at baseline was 26.4. The Contal and O’Quigley’s methods identified that the most significant cutpoints of NER for PFS fell between 25.8–27.8 (Q-statistic p-value: 0.0027).	before	Age Race Sex IMDC Prior systemic therapy	NER≤26.4: NR	0.32	0.14	0.72	0.006	Age Race Sex IMDC Prior systemic therapy	8.6	0.62	0.39	0.98	0.04
																										NER>26.4: 27.3						3.2
																										NER≤28.9: NR						8.2
																										NER>28.9: 26.7						2.9
																										NER≤20.2: NR						34
																										NER>20.2: NR						3.5
																										NER≤22.9: NR						14.3
																										NER>22.9: 26.7						3.9
																					NLR	3.42	median			NLR≤3.42: NR		0.24	1.05	0.07		5.6	1.05	0.68
																										NLR>3.42: 31.8						5.8
																										NLR≤3.5: NR						4.2
																										NLR>3.5: 27.4						5.8
																										NLR≤1.7: NR						5.9
																										NLR>1.7: NR						5
																										NLR≤3.6: NR						7.7
																										NLR>3.6: NR	0.5					7.9			1.63	0.83
9	Rohit Vivek Goswamy	2024	Association of body mass index (BMI) with survival outcomes in patients with metastatic renal cell carcinoma (mRCC)	Journal of Clinical Oncology	retrospective	mRCC	325(81%)	76(19%)			checkpoint inhibitor (CPI) monotherapy or CPI with TKI	/	401	/	66 (18-95)	0.71	0.29	/	/	/	BMI	24.9	The groups were divided into overweight and obesity (BMI > 25 kg/m2) and underweight or normal (BMI < 25 kg/m2).	before	race, smoking status, IMDC prognostic group, prior lines of therapy (#), and liver metastases	none	1.36	0.99	1.85	0.055	race, smoking status, IMDC prognostic group, prior lines of therapy (#), and liver metastases	none	1.26	0.97	1.65	0.088
10	Jun Wang	2023	Association of computed tomography-based body composition with survival in metastatic renal cancer patient received immunotherapy: a multicenter, retrospective study	European Radiology	retrospective	mRCC	160 (71.4)	64(28.6)			immunotherapy (anti-PD-1 monotherapy)	/	224	A total of 251 mRCC patients from 5 major centers in China treated with immunotherapy (anti-PD-1 monotherapy) from October 2015 through April 2021 were retrospectively reviewed.	55.00 (46.00–63.00)	159 (71.0)	65 (29.0)	25 (11.2)	153 (68.3)	46 (20.5)	BMI	BMI24-28	BMI category according to Asian criteria	before	age, sex, International Metastatic Renal Cell Carcinoma Database Consortium (IMDC) risk categories, the present of prior nephrectomy, and present of visceral (lung, liver, adrenal) or bone metastasis	no significant difference	1.65	0.95	2.86	0.08		no significant difference	0.74	0.41	1.36	0.34
																						BMI≥28	BMI category according to Asian criteria			no significant difference	0.56	0.07	4.26	0.58		no significant difference	0.44	0.17	1.13	0.09
																					SM, skeletal muscle	124.4	median			no significant difference	1	0.61	1.63	0.99		no significant difference	1	0.7	1.13	0.09
																					SAT, subcutaneous adipose tissue	120.95	median			high: 39.1; low: 21.4	0.76	0.47	1.25	0.29		high: 20.63, low: 6.13	0.69	0.48	1	0.48
																					VAT, visceral adipose tissue	108.95	median			no significant difference	1.03	0.63	1.69	0.9		no significant difference	0.85	0.59	1.22	0.38
11	Yoshihiko Tomita	2021	Association of C-reactive protein (CRP) with efficacy of avelumab + axitinib (A + Ax) in advanced renal cell carcinoma (aRCC): Long-term follow-up results from JAVELIN Renal 101	Journal of Clinical Oncology	retrospective	aRCC	/	/	/	/	avelumab + axitinib (A+AX)	/	393		/	/	/	/	/	/	CRP	CRP normal	BL CRP < 10 mg/L	baseline and during 6 weeks of treatment	unknown	NR						15.2
																						normalized	BL CRP ≥10 mg/L and ≥1 CRP value decreased to < 10 mg/L during 6 weeks of treatment			NR	1.218	0.734	2.022	>0.05		NR	0.724	0.453	1.156	>0.05
																						non-normalized	CRP ≥10 mg/L at BL and during 6 weeks of treatment			23	2.428	1.722	3.423	<0.05		108	1.923	1.428	2.59	<0.05
											sunitinib(S)	/	396								CRP (S)	normal	/			NR						232
																						normalized	/			39.8	1.343	0.774	2.331	>0.05		36	1.099	0.689	1.753	>0.05
																						non-normalized	/			19.1	2.494	1.823	3.412	<0.05		128	2.09	1.585	2.757	<0.05
12	Dylan J Martini	2019	Association of inflammation and clinical outcomes (CO) in metastatic renal cell carcinoma (mRCC) patients (pts) treated with cabozantinib (cabo)	Journal of Clinical Oncology	retrospective	mRCC	/	/	/	/	cabozantinib (cabo)	/	65	65 mRCC pts treated with cabo at Winship Cancer Institute from 2016-2018.	/	/	/	/	/	/	NLR	OC	Optimal cut (OC) was determined searching all cuts and testing them by bias adjusted log rank test to associate with PFS.	before	gender, race, IMDC risk group		2.71	1.04	7.11	0.042			2.72	1.29	5.73	0.009
																					MLR	OC					3.56	1.35	9.42	0.011			4.39	1.97	9.77	＜0.001
																					PLR	OC					1.95	0.8	4.78	0.142			1.78	0.9	3.53	0.097
13	Jacqueline T Brown	2020	Association of modified Glasgow Prognostic Score (mGPS) with survival outcomes in patients with metastatic renal cell carcinoma (mRCC) treated with immune checkpoint inhibitors (CPI)	Journal of Clinical Oncology	retrospective	mRCC	0.78				CPI (anti-PD1 or PD-L1 agents)		78		66 (38-82)	0.64	0.36				mGPS	2	mGPS was defined as a summary score with one point given for CRP > 10 mg/L and/or albumin < 3.5 g/dL.	before	age, gender, race, baseline BMI, histology, ECOG status, prior lines of therapy (#), and liver metastases		3.18	1.33	7.03	0.017			1.86	0.95	2.36	0.193
																						1					1.91	0.92	3.94	p>0.05			1.29	0.7	2.36	p>0.05
																						0					对照
14	Marc Eid	2023	Association of neutrophil to eosinophil ratio (NER) with clinical outcomes in patients with metastatic renal cell carcinoma (mRCC) treated with first-line (1L) immune checkpoint inhibitors (ICI) -based regimens	Journal of Clinical Oncology	retrospective	mRCC					dual ICI		60		61 (54-67)						NER	continuous		before	age, gender, BMI, histology, IMDC risk score and autoimmune disease		4.8	1.2	19.1	<0.05
											ICI + VEGF-TT combinations		96								NER	continuous		before			1	0.98	1.02	p>0.05
15	Mehmet Asim Bilen	2022	Association of Neutrophil-to-Lymphocyte Ratio with Efficacy of First-Line Avelumab plus Axitinib vs. Sunitinib in Patients with Advanced Renal Cell Carcinoma Enrolled in the Phase 3 JAVELIN Renal 101 Trial	Clin Cancer Res	retrospective	aRCC					Avelumab plus Axitinib	Avelumab 10 mg/kg was administered as a 1-hour intravenous infusion every 2 weeks, axitinib 5 mg was administered orally twice daily in a 6-week cycle	434	All patients were required to be at least 18 years of age, with at least one measurable lesion according to the Response Evaluation Criteria in Solid Tumors version 1.1; an Eastern Cooperative Oncology Group performance status (ECOG PS) score of 0 or 1 (based on a scale from 0 to 5, with higher numbers indicating greater disability); a fresh or archival tumor specimen; and adequate renal, cardiac…							NLR (≥2.8)	2.8	median in all	before		NE					Sex、Age、IMDC risk group	high: 13.8; low: 13.3	1.088	0.797	1.483	0.5959
											Sunitinib	sunitinib 50 mg was administered orally once daily (4 weeks on, 2 weeks off).	439								NLR (≥2.8)	2.8	median in all	before		NE					Age 、Pooled geographic region 、Prior nephrectomy、MSKCC risk group	high: 11.2; low: 5.6	1.763	1.309	2.375	0.0002
16	Wen Cai	2017	Association of post‑treatment hypoalbuminemia and survival in Chinese patients with metastatic renal cell carcinoma	Chinese Journal of Cancer	retrospective	mRCC	179 (97.3)	5 (2.7)			sorafenib or sunitinib	Sorafenib were administered at a dose of 300 and 400 mg orally twice daily for patients with low and high albumin levels, respectively, in a 4-week cycle continuously until disease progression, intolerable adverse events, or death. Similarly, sunitinib were administered at a dose of 37.5 and 50 mg orally once daily for patients with low and high albumin levels, respectively, in a 6-week cycle (4-…	184	This study included mRCC patients (1) who received sorafenib or sunitinib as first-line therapy and who had a KPS score of 70–100 and (2) who had the records of serum albumin levels before and after treatment.	<65：141 (76.6) ≥65：43 (23.4)	137 (74.5)	47 (25.5)	83 (45.1)	72 (39.1)	29 (15.8)	Albumin（Alb）	continuous		before	Fuhrman grade (1–2 vs. 3–4 and unknown)、Number of metastatic sites (1 vs. ≥ 2)、MSKCC risk category (favorable and intermediate vs. poor)、NLR、Post-treatment serum albumin level (continuous variable)	normal: 11; low: 11	1.008	0.97	1.047	0.691		normal: 12; low: 6
																					NLR	continuous		before	Fuhrman grade (1–2 vs. 3–4 and unknown)、Number of metastatic sites (1 vs. ≥ 2)、MSKCC risk category (favorable and intermediate vs. poor)、Pre-treatment serum albumin level (continuous variable)、Post-treatment serum albumin level (continuous variable)		1.113	1.034	1.199	0.005	Fuhrman grade (1–2 vs. 3–4 and unknown)、Number of metastatic sites (1 vs. ≥ 2)、MSKCC risk category (favorable and intermediate vs. poor)、Post-treatment serum albumin level (continuous variable)		1.103	1.032	1.178	0.004
17	Daniel Keizman	2012	The association of pre-treatment neutrophil to lymphocyte ratio with response rate, progression free survival and overall survival of patients treated with sunitinib for metastatic renal cell carcinoma	European Journal of Cancer	retrospective	mRCC	107 (80%)	26 (20%)			sunitinib	Sunitinib was prescribed as a part of standard treatment or clinical trial. It was administered orally, usually at a starting dose of 50 mg once daily, in 6-week cycles consisting of 4 weeks of treatment followed by 2 weeks without treatment.	133	Between 2004 and 2011, 133 patients with mRCC were treated with sunitinib. One hundred and nine were included in the NLR analysis, from which were excluded patients without available data on pre-treatment NLR or with comorbidities/recent treatments known to be associated with a change of blood counts.	60.7 ± 11.3 (24–85; 61)mean ± SD (range; median)	95 (71%)	38 (29%)				NLR	3	Regression tree for censored data method was used to find the best NLR cut-off value.	before	Tumour histology、Past nephrectomy、Time (mos) from dx to sunitinib tx、Anaemia、Sunitinib induced HTN、Sunitinib DR/TI、Heng risk stratification	high: 14; low: NR	0.3	/	/	0.043	Time (mos) from dx to sunitinib tx、Sunitinib induced HTN、Sunitinib DR/TI、Heng risk stratification	high: 4; low: 15	0.285	/	/	<0.001
18	De Giorgi, Ugo	2019	Association of Systemic Inflammation Index and Body Mass Index with Survival in Patients with Renal Cell Cancer Treated with Nivolumab	CLINICAL CANCER RESEARCH	retrospective	mRCC	280 (89.5%)	28 (8.9%)		5 (1.6%)	nivolumab	Treatment consisted of nivolumab 3 mg/kg every 2 weeks until unacceptable toxicity, disease progression, or patient choice.	313	Key inclusion criteria were histologically confirmed metastatic RCC, Eastern Cooperative Oncology Group (ECOG) performance status ≤2, at least one prior VEGF-targeted therapy in the advanced setting, and presence of asymptomatic brain metastases.	65 (40–84)	235	78	53 (19.0%)	194 (69.8%)	31 (11.2%)	SII	1375 (× 109)	The cutoffs were selected as the values that maximize differences between overall survival (OS) in the two groups identified (below and above the cutoff).	before	Age (<70 vs. ≥70)、BMI	None	2.99	2.07	4.31	<0.0001		None
																					BMI	25			Age (<70 vs. ≥70)、SII	None	1.58	1.09	2.28	0.01		None
19	Yasser Ged	2022	Associations between Pretreatment Body Composition Features and Clinical Outcomes among Patients with Metastatic Clear Cell Renal Cell Carcinoma Treated with Immune Checkpoint Blockade	Clinical Cancer Research	retrospective	mRCC	1	0			immune-checkpoint blockade (ICB)：AntiPD1 or AntiPDL1 、 AntiPD1+AntiCTLA4、 AntiPD1+AntiPDL1	/	205	Eligible patients had histological confirmation of clear cell histology with prior receipt of ccRCC-directed ICB -based therapy in the setting of radiographically evident disease for a minimum of 4 weeks and had CT imaging including L3 within 60 days of treatment start.	63 [40, 90]	152 (74%)	53 (26%)	35 (17%)	133 (65%)	37 (18%)	BMI	25	previous study	before	IMDC and line of treatment.	None	0.75	0.5	1.12	0.2		None
																					SMI	<55 cm2/m2 for men and <39 cm2/m2 for women	sex-specific classification endorsed by the International Consensus of Cancer Cachexia (ICCC)		IMDC and line of treatment.	None	1.33	0.9	1.97	0.2		None
20	Brian W Labadie	2019	BMI, irAE and gene expression signatures predict resistance and survival to immune-checkpoint inhibition in renal cell carcinoma	Journal of Translational Medicine	retrospective	mRCC	1				anti-PD-1/PD-L1 (pembrolizumab, nivolumab, atezolizumab)		90	patients with stage IV ccRCC who received at least one dose of anti-PD-1/PD-L1 (pembrolizumab, nivolumab, atezolizumab) between 01/01/2011 and 06/01/2018.	66 (17–92)	65	25 (27.8%)	18 (20%)	59 (65%)	6 (6%)	BMI	Overweight	BMI 25–30	before	Prior brain mets	30.67	0.15	0.03	0.86	0.03		None
																						Obese	BMI >30		Prior brain mets	NR	0.19	0.03	1.11	0.07		None
																						normal	BMI>18.5-24.9			28.73					Occurrence of irAE	None	0.87	0.79	0.96	0.007
21	Dylan J Martini	2021	Body Composition Variables as Radiographic Biomarkers of Clinical Outcomes in Metastatic Renal Cell Carcinoma Patients Receiving Immune Checkpoint Inhibitors	Frontiers in Oncology	retrospective	mRCC	55 (74.3)	19 (25.7)		5	Immune checkpoint inhibitors (ICI)		79	Inclusion criteria for this study were: (1) confirmed histologic diagnosis of RCC, (2) receipt of at least 1 dose of ICI and (3) availability of computed tomography (CT) scans within 2 months of ICI-initiation.	median：61	58 (73.4)	21 (26.6)	12 (15.2)	43 (54.4)	24 (30.4)	Total Fat Index (TFI)	M: 98.7, F: 94.3 计算：Total fat index (TFI) was defined as the sum of SFI, IFI, and VFI.	gender-specific optimal cuts using overall survival (OS) as the primary outcome	before	race, gender, clear cell RCC, Baseline BMI, Age, anti-PD-1 monotherapy, IMDC risk groups and number of prior lines of therapy	high: 44.5; low: 14.1	2.72	1.43	5.17	0.002	race, gender, clear cell RCC, Baseline BMI, Age, anti-PD-1 monotherapy, IMDC risk groups and number of prior lines of therapy	high: 8.4; low: 2.9	1.91	1.09	3.35	0.025
																					Body composition risk score	poor (0-1), intermediate (2), or favorable risk (3-4).	calculated as IFI + 2*SM mean + SFI
																						score=0-1				6.3	6.37	2.4	16.92	<0.001		2.5	4.19	1.87	9.42	<0.001
																						score=2				24.6	1.56	0.61	3.95	0.35		4.8	0.49	0.15	1.59	0.238
																						score=3-4				44.5						12.4
22	Yan Song	2016	Body mass index and age are additional prognostic factors in patients with metastatic renal cell carcinoma treated with tyrosine kinase inhibitors	Urologic oncology	retrospective	mRCC	1				first-line TKI therapy (sunitinib, sorafenib, pazopanib, or famitinib)	sunitinib 50 mg once daily for 28 days, and then discontinued for 14 days; pazopanib 800 mg once daily; sorafenib 400 mg twice daily; and famitinib 25 mg once daily.	155	all of whom were diagnosed pathologically with clear-cell RCC. They had the following characteristics: Eastern Cooperative Oncology Group (ECOG) score≤1, age≥18 years, absolute neutrophil count≥1.5×109/l, hemoglobin≥100 g/l, platelet count≥100×109/l total bilirubin≤1.5×ULN, alanine aminotransferase and aspartate aminotransferase ≤2.5×ULN, and creatinine clearance≥30 ml/min.	55.3 (18-86.8)	118 (76.1)	37 (23.9)				BMI	(19–30 kg/m2 vs.<19 or>30 kg/m2)		before	Time from diagnosis to treatment (≥12 vs.<12 mo)、Age、No. disease sites (1–2 vs.≥3)、Hemoglobin、Calcium、LDH	normal: 39.6; abnormal: 9	2.23	1.319	3.768	0.003		normal: 13.8; abnormal: 6.2	1.58	1.012	2.468	0.044
																					Hemoglobin	continuous			Time from diagnosis to treatment (≥12 vs.<12 mo)、Age、No. disease sites (1–2 vs.≥3)、BMI、Calcium、LDH		2.132	1.23	3.696	0.007			1.594	1.03	2.466	0.036
23	Laurence Albiges	2016	Body mass index and metastatic renal cell carcinoma: Clinical and biological correlations	Journal of Clinical Oncology	retrospective	mRCC	1,638 (82.9)	236 (11.9)		101 (5.1)	targeted therapy (TT), such as vascular endothelial growth factor (VEGF)/VEGF receptor and mammalian target of rapamycin inhibitors	/	1975	patients with mRCC who received targeted therapy (TT), such as vascular endothelial growth factor (VEGF)/VEGF receptor and mammalian target of rapamycin inhibitors, starting from 2003. Patients may have been treated on or off clinical trials. For this study, we included patients with weight and height data recorded at the initiation of first-line TT.	< 65 years：1,259 (63.7)	1,465 (74.2)		327 (16.6)	1,042 (52.8)	482 (24.4) unknnown：124 (6.3)	BMI	25	/	before	adjusted for the IMDC prognostic risk factors	high: 25.6; low: 17.1	0.84	0.73	0.95	p<0.05			0.86	0.76	0.96	p<0.05
24	Nicholas M Donin	2016	Body Mass Index and Survival in a Prospective Randomized Trial of Localized High-Risk Renal Cell Carcinoma	Cancer Epidemiology Biomarkers & Prevention	retrospective	mRCC	1				girentuximab	/	845	Patients were eligible for inclusion in the ARISER trial if they had undergone partial or radical nephrectomy for ccRCC and were deemed to be at high risk for cancer recurrence by meeting one of the following high-risk pathologic criteria, based on the 6th edition UICC 2002 TNM staging: (1) pT3/T4 Nx/N0/M0, (2) pTany N+/M0, or (3) pT1b/T2 Nx/N0/M0 and high-grade	58 (51-65)	0.67					BMI	25.0–29.9		before	Age、gender、race、ECOG Performance status 、Continent 、T Stage 、N Stage 、Nuclear grade	none	0.73	0.53	1.01	0.06
																						30.0–34.9				none	0.5	0.31	0.81	<0.01
																						≥35				none	0.24	0.09	0.6	<0.01
25	Peter J. Goebell M.D., P.D.	2018	Body mass index as independent predictor of overall survival in patients with advanced renal cell carcinoma at start of systemic treatment-Analyses from the German clinical RCC-Registry	Urologic Oncology	retrospective	mRCC	441 [72.8]	43 [7.1]	80 [13.2]	42 [6.9]	TKI(Sunitinib, pazopanib, sorafenib.) others(Temsirolimus, bevacizumab, interferon-alpha.)	/	606	606 patients who started their first-line therapy between December 2007 and August 2013, gave informed consent within 6 weeks of start of first-line treatment and whose weight and height were documented	68.2 ± 10.0 69.7 [37.2–94.7]		180 [29.7]	199 [32.8]	278 [45.9]	54 [8.9] unknown 75 [12.4]	BMI	continuous		before	age、Charison Comorbidity index、gender、MSKCC risk factors、tumour stage、histology、tumour grade	high: 24.5; median; 17.9; low: 10.9	1.26	1.14	1.39	<0..001		high: 10.9; median: 7.3; low: 4.4
																						24-28 vs >28	BMI categories were set at <24 / 24–28 / >28 representing a low (n = 148), medium (n = 251) and high (n= 207) BMI accordingly				1.4	1.1	1.78	0.006
																						<24 vs >28					1.94	1.48	1.78	<0..001
26	Matteo Santoni	2021	Body mass index in patients treated with cabozantinib for advanced renal cell carcinoma: A new prognostic factor?	Diagnostics	retrospective	aRCC	193 (86)				cabozantinib	Cabozantinib was administered orally, mainly with a starting dose of 60 mg once daily. In patients with comorbidities, cabozantinib was initiated at a reduced dose of 40 mg once daily.	224	adult patients (aged 18 years and above) with a histologically confirmed diagnosis of RCC and histologically or radiologically confirmed metastatic disease treated with cabozantinib as second- or third-line therapy.	63 years (range 25–86)	160 (71)	64 (29)	50 (22)	134 (60)	40 (18)	BMI	25	/	before	IMDC prognostic group	30.7/11	0.38	0.22	0.69	0.046	IMDC prognostic group	9.9/7.6	0.37	0.3	0.68	0.002
27	Scott Thomas Colville Shepherd	2017	Can dynamic changes in prognostic markers predict survival in patients receiving VEGF-targeted therapy in clear cell renal cell carcinoma?	Journal of Clinical Oncology	retrospective	mRCC	1				cediranib or cediranib and saracatinib	/	138								CRP	10	/	before	MSKCC score、neutrophil counts		1.72	1.04	2.86	p<0.05		None
																					neutrophil counts(N0）	7.5*109	/		MSKCC score、CRP		2.38	1.43	3.96	p<0.05		None
28	Fatma Bugdayci Basal	2021	Can Systemic Immune-Inflammation Index Create a New Perspective for the IMDC Scoring System in Patients with Metastatic Renal Cell Carcinoma?	Urologia Internationalis	retrospective	mRCC					TKI：Sunitinib、Pazopanib	/	187	patients with metastatic RCC (de novo or afterward) who were followed-up within our clinic and treated with at least 1 step of tyrosine kinase were included in this study.	61 years (range: 34–86 years)	149 (79.7)	38 (20.3)	34 (18.2)	119 (63.6)	34 (18.2)	SII	730 (×109 per 1 L)	median SII of 730 (×109 per 1 L)	before	Karnofsky performance score, %、Number of metastases、Prior nephrectomy、IMDC	None	2.08	1.41	3.12	<0.001
29	Arnab Basu	2021	Change in neutrophil to lymphocyte ratio (NLR) as a predictor of treatment failure in renal cell carcinoma patients: Analysis of the IROC (Investigating RCC Outcomes) cohort	Journal of Clinical Oncology	retrospective	mRCC	92 (81)	8 (7)	8 (7)	others 5 (5)	I/O combination therapy、I/O monotherapy、TKI monotherapy	/	121	/	/	98 (81)	23 (19)				NLR	continuous		before	NLR change		predict OS <1 year: 1.02	/	/	0.65
30	Minoru Kobayashi	2013	Changes in peripheral blood immune cells: their prognostic significance in metastatic renal cell carcinoma patients treated with molecular targeted therapy	Medical oncology	retrospective	mRCC					sorafenib, sunitinib, everolimus, or temsirolimus	SO was administered at a starting dose of 800 mg daily, SU at 50 mg in 6-week cycles of 4 weeks on treatment followed by 2 weeks off, EV at 10 mg daily, and TM at 25 mg weekly.	58	Sixty-five consecutive patients diagnosed with mRCC were treated with either SO, SU, EV, or TM, between May 2008 and June 2012 at our hospital. Among these, the 58 patients who completed the first 4 weeks of each treatment were included in the analysis.	64 years (range 53–81 years)	44 (75.8 %)		15	20	23	NLR	(≥3.32)	Receiver operating characteristic (ROC) curve analysis	before	prior cytokine treatment, time from diagnosis to start of targeted therapy, Heng’s risk classification, number of metastasis, prior nephrectomy, platelet count, and corrected calcium level		2.617	1.015	6.747	0.047
																					Platelet count	>36.9 × 104/ul			prior cytokine treatment, time from diagnosis to start of targeted therapy, Heng’s risk classification, number of metastasis, prior nephrectomy, NLR, and corrected calcium level		7.96	2.346	27.006	0.001
31	Kimiharu Takamatsu	2018	The clinical impact of serum C-reactive protein levels in metastatic renal-cell carcinoma patients treated by second-line molecular targeted therapies	Journal of Clinical Oncology	retrospective	mRCC					targeted therapies (TT)	/	126					51(40.5%)	66(52.3%)	9(7.1%)	CRP	0.5ng/ml		before	age (≥70), number of metastatic sites (≥2), pathology (non-clear cell RCC), body mass index (≥25), estimated glomerular filtration ratio (≤60), MSKCC category before first-line and second-line TT (poor + int. vs. fav.), toxicity related first-line treatment discontinue and short duration of first-line TT (≤ 6months) and overall survival (OS) from second-line treatment initiation.	high: 11.5; low: 29.4	2.7	1.45	5	0.002
32	Shingo Toyoda	2024	Clinical outcomes and prognostic factors in metastatic nonclear cell renal cell carcinoma treated with immuno-oncology combination therapy	Japanese Journal of Clinical Oncology	retrospective	mRCC	0%(all nccRCC)	29 (38.6)	13 (17.3)	HD-related3 (4.0)、MiT family translocation1 (1.3)、Chromophobe1 (1.3)、others28 (37.3)、Presence of sarcomatoid component10 (13.3)	IO combination therapy	/	75		65 (27–87)	57	18	8 (10.6)	41 (54.6)	26(34.6)	NLR	4		before	Age、IMDC、first line therapy (IO-IO vs. IO-TKI)、KPS at first line therapy、Presence of liver metastasis	none	1.45	0.47	4.4	0.5
33	Bradley J Atkinson	2014	Clinical outcomes for patients with metastatic renal cell carcinoma treated with alternative sunitinib schedules	Journal of Urology	retrospective	mRCC	1				Sunitinib		185	A retrospective review of patients ≥ 18 yr of age with clear-cell mRCC who received first-line sunitinib between 1/26/06 and 3/1/11 at a major Comprehensive Cancer Center.	60 (23–82)	138 (75%)		10 (5%)	93 (50%)	82 (44%)	Albumin	4		before	poor ECOG PS, higher LDH level, lower albumin level, Heng poor prognostic category, and TS	none	1.83	1.23	2.72	0.003	higher LDH, lower albumin, Heng poor prognostic category, and sunitinib with TS		1.49	1.04	2.13	0.03
34	Matteo Santoni	2023	Clinico-Pathological Features Influencing the Prognostic Role of Body Mass Index in Patients With Advanced Renal Cell Carcinoma Treated by Immuno-Oncology Combinations (ARON-1)	Clinical Genitourinary Cancer	retrospective	mRCC	573 (85)				immuno-combination therapies：IO+IO、IO+TKI		675	aged ≥18 years having a cytological and/or histological confirmed diagnosis of mRCC receiving first-line immuno-combination therapies from January 1, 2016 to August 1, 2022. Forty-seven Institutions from 16 countries were involved in the ARON-1 project.	64 (25-88)	495 (73)	180 (27)	110 (17)	387 (57)	178 (26)	BMI	25	the ROC curve	before	IMDC group, previous nephrectomy, tumor histology, the presence of bone or liver or brain metastases and NLR	high: 55.7; low: 28.4	0.68	0.48	0.95	0.025		high: 15.9; low: 14.1
																					NLR	4			IMDC group, previous nephrectomy, tumor histology, the presence of bone or liver or brain metastases and BMI		2.4	1.68	3.42	<0.001	IMDC group, previous nephrectomy, the presence of bone or brain metastases		1.5	1.14	1.98	0.004
35	Francesco Pierantoni	2021	Comprehensive geriatric assessment is an independent prognostic factor in older patients with metastatic renal cell cancer treated with first-line Sunitinib or Pazopanib: a single center experience	Journal of Geriatric Oncology	retrospective	mRCC					TKIs（Sunitinib or Pazopanib）	/	86	all 70 years or older patients at the start of therapy with advanced RCC treated at our Institution with either Sunitinib or Pazopanib as first-line treatment, having at least 6 months follow-up.	74.5 (70-89)	55 (64%)	31 (36%)	19 (22.1%)	62 (72.1%)	5 (5.8%)	CGA (Comprehensive geriatric assessment: (ADL, IADL, GDS, MMSE, CIRS-G, polypharmacy and presence of geriatric syndromes))	fit、unfit (vulnerable+fragile)	Balducci's Criteria	before	IMDC、Therapy type		2.71	1.52	4.82	<0.001
36	Kojiro Ohba	2023	Comprehensive investigation of clinicopathological and immunological features to determine prognostic impact in metastatic renal cell carcinoma: The JEWEL study	International Journal of Urology	retrospective	mRCC	528 (93)	41 (7)			TKIs	/	569	with recurrent or mRCC who were aged ≥20 years, underwent nephrectomy, had stored formalin‐fixed paraffin‐embedded surgical samples of the primary lesion, and started systemic therapy for recurrent or metastatic RCC between January 2010 and December 2015	<65: 257 (45) ≥65 to <75: 200 (35) ≥75: 112 (20)	434 (76)	135 (24)				CRP	0.3		before	sex, age, Eastern Cooperative Group performance status (ECOG PS), liver and bone metastases, WHO/ISUP grade, lactate dehydrogenase (LDH) levels, and albumin levels	none	1.78	1.4	2.26	<0.0001
																					Albumin	<LLN/≥LLN			sex, age, Eastern Cooperative Group performance status (ECOG PS), liver and bone metastases, C‐reactive protein (CRP) levels, WHO/ISUP grade, lactate dehydrogenase (LDH) levels	none	1.3	1.04	1.64	0.023
37	E. Lanoy	2014	Contribution of Tumor Burden and Body Composition Parameters As Prognostic Factors of Metastatic Renal Cell Carcinoma (Mrcc) Treated By Targeted Therapy	Annals of Oncology	retrospective	mRCC					sorafenib (n = 35), sunitinib (n = 33) or everolimus (n = 18)		116								BMI	Normal	normal (18.5 – 25)	before	Heng risk、TB、SMD、BC		1			0.007
																						Low	low (< 18.5)				0.8	0.2	3.2
																						High	high (> 25 kg2/m2)				1.9	1.2	3.1
38	Elisa Kankkunen	2022	C-reactive protein and immune-related adverse events as prognostic biomarkers in immune checkpoint inhibitor treated metastatic renal cell carcinoma patients	Acta Oncologica	retrospective	mRCC					nivolumab	/	96	a total of 96 patients were treated withnivolumab as second or later line therapy and all patientswith required baseline and on-treatment data were includedin our study.	65 (22-82)	62 (64.6)	34 (35.4)	10 (10.4)	60 (62.5)	26 (27.1)	CRP	10	standard hospital cutoff level	before	Age、IMDC classification	normal: 32.7, high: 13.2	2.84	1.48	5.42	p<0.05	Age、IMDC classification	normal: 7.2; high: 2.5	1.77	1.06	2.97	p<0.05
39	Eduard Roussel	2021	C-reactive protein and neutrophil-lymphocyte ratio are prognostic in metastatic clear-cell renal cell carcinoma patients treated with nivolumab	Urologic Oncology-seminars And Original Investigations	retrospective	mRCC	1				nivolumab	Nivolumab was administered either 240 mg every 2 weeks or 480 mg every 4 weeks.	113	All consecutive m-ccRCC patients who started on nivolumab between November 2012 and February 2020 were included, regardless of treatment line. Patients who received prior interferon-α, VEGFR-TKIs or mammalian target of rapamycin inhibitors were included but patients who received prior immune checkpoint inhibitors (ICI) were excluded.	66 (59-73)	83/113 (73.5)		11/112 (9.8)	69/112 (61.6)	32/112 (28.6)	CRP (per 25 mg/l)	continuous		before	Neutrophils,KPS,Hb,calcium,platelets,time from diagnosis to systemic treatment	all: 15	1.35	1.16	1.52	<0.001		all: 4	1.28	1.08	1.35	0.001
																					Platelet count	>400/mm3			Neutrophils,KPS,Hb,calcium,CRP,time from diagnosis to systemic treatment	none	0.36	0.11	1.16	0.09		none	0.74	0.3	1.83	0.51
40	Wen-Hao Xu	2019	C-Reactive Protein Levels and Survival Following Cytoreductive Nephrectomy in 118 Patients with Metastatic Renal Cell Carcinoma Treated with Sunitinib: A Retrospective Study	Medical Science Monitor : International Medical Journal of Experimental And Clinical Researc	retrospective	mRCC	92	26			sunitinib	/	118	Patients were included in the study who had metastases on initial diagnosis and who were treated by urologists according to the standard treatment at our institution. Only patients eligible for combination cytoreductive nephrectomy (CN) and sunitinib therapy were included.	≥60：60 <60：58	84	34	0	56	62	BMI	23		before	gender，KPS，CRP，IMDC risk category，Lymph node stage，Fuhrman grade，Histological subtype，Necrosis，Microvascular invasion，Number of metastatic organs	none	0.793	0.524	1.202	0.274	gender，age，KPS，CRP，IMDC risk category，Lymph node stage，Fuhrman grade，Histological subtype，Necrosis，Microvascular invasion，Number of metastatic organs	none	0.654	0.424	1.008	0.055
																					CRP	10			gender，KPS，BMI，IMDC risk category，Lymph node stage，Fuhrman grade，Histological subtype，Necrosis，Microvascular invasion，Number of metastatic organs	none	2.039	1.263	3.292	0.004	gender，age，KPS，BMI，IMDC risk category，Lymph node stage，Fuhrman grade，Histological subtype，Necrosis，Microvascular invasion，Number of metastatic organs	none	2.609	1.6	4.254	<0.001
41	Sakae Konishi	2019	C-reactive protein/albumin ratio is a predictive factor for prognosis in patients with metastatic renal cell carcinoma	International Journal of Urology	retrospective	mRCC	145	11		20	TKIs	The targeted therapy is defined as internal use of sorafenib 800 mg/day, sunitinib 50 mg/day (4 weeks on and 2 weeks off) or axitinib 10 mg/day at the recommended dosage.	176	The inclusion criteria were treatment with first-line therapy with TKIs (so rafenib, sunitinib or axitinib) and presenting sufficient data for analyses.	67 (59-74)	129		25	73	68	CAR （C-reactiveprotein/albumin ratio）	0.05	by the ROC analysis with AUC of 0.707	before	Age,ECOG PS,Sex,IMDC	low: 55, high: 28	1.72	1.26	2.36	0.001		none
42	Sung Han Kim	2018	The De Ritis and Neutrophil-to-Lymphocyte Ratios May Aid in the Risk Assessment of Patients with Metastatic Renal Cell Carcinoma	Journal of Oncology	retrospective	mRCC					first-line vascular endothelial growth factor-targeted therapy (sorafenib, sunitinib, pazopanib, or axitinib)	/	158	158 consecutive patients with mRCC treated with first-line vascular endothelial growth factor-targeted therapy (sorafenib, sunitinib, pazopanib, or axitinib) were retrospectively extracted from the prospectively collected kidney cancer database, in which all baseline demographics and clinical and laboratory data, including systemic inflammatory marker information, were prospectively collected.	58.62±10.64	124 (78.5)	34 (21.5)	14 (10.6)	94 (71.2)	24 (18.2)	Hb	M<13, F<11.5		before	gender, metachronous type, nephrectomy, DFI<1, liver mets, platelet, neutrophil, Lymphocyte, corrected ca, Alkaline phosphatase, AST.	none	1.83	1.23	2.71	0.003		none
																					neutrophil counts	≥7500			gender, metachronous type, nephrectomy, DFI<1, liver mets, platelet,Lymphocyte, corrected ca, Alkaline phosphatase, AST.	none	2.58	1.55	4.3	<0.001		none
																					NLR	continuous			gender, metachronous type, nephrectomy, DFI<1, liver mets, Hb, platelet, corrected ca, Alkaline phosphatase, de retis ratio	none	1.07	1.04	1.11	<0.001		none	1.04	1	1.07	0.029
43	Sandra Steffens	2011	Does obesity influence the prognosis of metastatic renal cell carcinoma in patients treated with vascular endothelial growth factor-targeted therapy?	Oncologist	retrospective	mRCC	98 (84.5%)	18 (15.5%)			antiangiogenic agents (sunitinib, sorafenib, axitinib, bevacizumab)	/	116	116 patients with metastatic RCC with complete BMI and BSA data and/or information about their pretherapeutic VFA and SFA (n = 77). Patients had received tyrosine kinase inhibitors (sunitinib, n = 90; sorafenib, n = 15; axitinib, n = 8) or bevacizumab (n = 3) as first-line treatment for metastatic RCC.	61±11.1	79 (68.1%)	37 (31.9%)				visceral fat area (VFA)	14138	<median	before	sex, age, histologic subtype, and MSKCC status prior to systemic treatment	high: 32.2, low: 16.9	2.97	1.36	6.47	0.006		high: 11.5, low: 8.4	3.26	1.39	7.62	0.006
																					s.c. fat area /subcutaneous fat area (SFA)	20946	<median		sex, age, histologic subtype, and MSKCC status prior to systemic treatment	high: 32.3, low: 10.5	3.41	1.61	7.25	0.001		high: 10.5, low: 8.4	2.66	1.24	5.69	0.01
44	Mustafa Korkmaz	2023	Does red blood cell distribution width predict prognosis in metastatic renal cell carcinoma patients using first-line vascular endothelial growth factor receptor tyrosine kinase inhibitor therapy?	Journal of Cancer Research And Therapeutics	retrospective	mRCC	77 (83.7%)	15 (16.7%)			VEGFR TKI ( sunitinib or pazopanib)	/	92	Patients who were diagnosed with mRCC and started sunitinib or pazopanib as first-line treatment and used these treatments for at least 3 months, were over 18 years old, had complete file data, MSKCC and IMDC scores were calculated before treatment and had their RDW, hemoglobin, neutrophil, platelet, calcium, and LDH values studied before the start of treatment were included in the study.	≤65: 62(67.4%) >65: 30(32.6%)	65 (70.7%)	27 (29.3%)	20 (21.7%)	41 (44.6%)	31 (33.7%)	RDW	15.3	ROC	before	IMDC,primary surgery,necrosis,Hb,Calcium, Neutrophil, Platelet,RDW	low: 45, high: 21.3	2.245	1.294	3.895	0.004		low: 38.04, high: 17.1
																					Hb	12				none	0.542	0.311	0.945	0.031		none
																					neutrophil counts	7*109				none	1.396	0.646	3.015	0.396		none
																					Platelet count	400*109				none	1.348	0.623	2.919	0.448		none
45	Weijie Gu	2017	Early skeletal muscle loss during target therapy is a prognostic biomarker in metastatic renal cell carcinoma patients	Scientific Reports	retrospective	mRCC	1				tyrosine kinase inhibitors and mTOR inhibitors (sunitinib, sorafenib, pazopanib, fabitinib, axtinib,everolimus)	/	101	clear cell carcinoma; Eastern Cooperative Oncology Group (ECOG) performance status of 0–1; treated with targeted therapy for >3 months; treatment charts recording weight and height available; patients in a clinically stable condition without severe comorbidities; and no limitations on food access or intake	mean59.3	65 (64.4)	36 (35.6)	26 (25.7)	68 (67.3)	7 (7.0)	NLR	≥5		before	Age, gender, Heng, BMI,CCI,Skeletal muscle change		1.271	0.579	2.703	0.534			1.28	0.664	2.467	0.461
																					BMI	≥23			Age, gender, Heng, NLR,CCI,Skeletal muscle change		0.618	0.326	2.703	0.139			0.757	0.46	1.345	0.499
																					Skeletal muscle change	Loss ≥5%			Age, gender, Heng, BMI,CCI,NLR	low: 34.7, high: 20.9	2.367	1.253	4.469	0.008		low: 15.8, high: 9.1	1.744	1.077	2.826	0.024
46	Hideaki Miyake	2016	Early Tumor Shrinkage Under Treatment with First-line Tyrosine Kinase Inhibitors as a Predictor of Overall Survival in Patients with Metastatic Renal Cell Carcinoma: a Retrospective Multi-Institutional Study in Japan	Targeted Oncology	retrospective	mRCC	159(85.9)	26(14.1)			sunitinib or sorafenib	either sunitinib 50 mg once daily in repeated 6-week cycles consisting of 4 weeks on followed by 2 weeks off, or sorafenib 400 mg twice daily with a continuous dosing sched ule.	185	This study retrospectively included 185 consecutive Japanese patients with mRCC treated with either sunitinib or sorafenib for at least 3 months as first-line molecular-targeted therapy between April 2011 and Decem ber 2014 at Kobe University Hospital and its affiliated institutions	62(37–88)	141(76.2)	44(23.8)	44(23.8)	107(57.8)	34(18.4)	CRP	0.8		before	Prior nephrectomy,MSKCC,Liver metastasis,Number of metastatic organs(1vs.≥2), Histological subtype(CCCvs.others), Sarcomatoid feature,Early tumor shrinkage		2.58	1.19	4.63	0.0089
47	Jun Teishima	2017	The effect of kinetics of C-reactive protein in the prediction of overall survival in patients with metastatic renal cell carcinoma treated with tyrosine kinase inhibitor	Urologic Oncology-seminars And Original Investigations	retrospective	mRCC	102 (86.4)	16 (13.6)			TKIs	/	118	A total of 118 cases with pathologically diagnosed mRCC were analyzed in this study after treatment with TKIs as first-line agents at our institute and other hospitals in Hiroshima Prefecture in Japan from 2007 to 2016.	64 (40-84)	97 (82.2)	21 (17.8)				Anemia	/		before	histological findings, PS, time from diagnosis to treatment, anemia, hypercalcemia, neutrophil count, prior nephrectomy, and the pretreated CRP		1.391	0.809	2.39	0.2386
																					neutrophil counts	>ULN, upper limit of normal detection					1.682	0.917	3.086	0.0929
																					CRP	≥0.5	low: 38.7, high: 9.6				2.342	1.279	4.289	0.0058		low: 19.9 high: 4.74
48	Hiroki Ishihara	2017	Effect of Systemic Inflammation on Survival in Patients With Metastatic Renal Cell Carcinoma Receiving Second-line Molecular-targeted Therapy	Clinical Genitourinary Cancer	retrospective	mRCC	48 (76.2)	15 (23.8)			second-line molecular-targeted therapy (mTT)	/	63	/	≥65：36 (57.1)	44 (69.8)		5 (7.94)	42 (66.7)	16 (25.4)	CRP	≥0.48mg/dl	ROC	before		low: 38.7, high: 9.6	2.67	1.12	6.91	0.0268	Model 1—modeling with markers as a categorical classification：non-CCC,First-line PFS <8 mo,Second-line MSKCC,NLR,PLR	low: 19.9, high: 4.74	3.72	1.72	8.45	0.0007
																					NLR	≥2.53				low: 28.8, high: 10.4	1.09	0.39	2.86	0.858	Model 1—modeling with markers as a categorical classification：non-CCC,First-line PFS <8 mo,Second-line MSKCC,CRP,PLR	low: 8.19, high: 5.07	0.79	0.34	1.77	0.575
																					PLR	≥183				low: 28, high: 9.11	2.5	0.91	7.58	0.075	Model 1—modeling with markers as a categorical classification：non-CCC,First-line PFS <8 mo,Second-line MSKCC,CRP,NLR	low: 8.22, high: 3.69	2.81	1.15	7.22	0.0233
																					CRP	continuous					1.31	1.16	1.49	<0.0001	Model 2—modeling with markers as continuous variable：non-CCC,First-line PFS <8 mo,Second-line MSKCC,CRP,NLR		1.27	1.13	1.42	<0.001
																					NLR	continuous					1.09	0.91	1.3	0.343	Model 2—modeling with markers as continuous variable：non-CCC,First-line PFS <8 mo,Second-line MSKCC,CRP,NLR		1.1	0.92	1.29	0.264
																					PLR	continuous					1	0.99	1	0.629	Model 2—modeling with markers as continuous variable：non-CCC,First-line PFS <8 mo,Second-line MSKCC,CRP,NLR		1	0.99	1	0.929
49	Nahjatul Kursyiah Abd Ghafar	2018	Efficacy, safety, and prognostic indicators of first-line sunitinib in patients with metastatic renal cell carcinoma: A single center experience	Journal of Cancer Research And Therapeutics	retrospective	mRCC	45 (80.4%)	7 (12.5%)		4 (7.1%)	sunitinib	Sunitinib was administered as conventional dose regimen of 50 mg/day (4 weeks of treatment, 2 weeks of treatment) in 51 patients (91.1%). Five (8.9%) patients received attenuated dose of sunitinib upfront; 4 patients were prescribed 37.5 mg/day (continuous) and one patient had 25 mg/day (sunitinib was prescribed as 50 mg/day but the patient took 25 mg/day).	61	Patients included for the analysis were (1) 18 years of age or older, (2) had metastatic disease, and (3) received sunitinib as first-line targeted therapy (pretreatment with cytokine-based therapy was allowed). Those with brain metastases were also included in the study.	59 (25-76)	38 (67.9)	18 (32.1)	8(16.3)	27(55.1)	14(28.6)	Hb	<LLN	normal: 38.6, low: 9.8	before	ECOG,Neutrophil count,Platelet count,Prior nephrectomy,number of metastatic sites,liver metastases,lymph node metastases		2.716	1.382	5.335	0.004
																					neutrophil counts	≥ULN, upper limit of normal detection	low: 22.6, high: 5.4				2.476	1.066	5.752	0.035
																					Platelet count	≥ULN, upper limit of normal detection	low: 24.5, high: 5.4				3.349	1.58	7.1	0.002
50	R. Mizuno	2023	Elevated baseline C-reactive protein is a prognostic indicator for OS in patients with metastatic non clear cell renal cell carcinoma treated with systemic therapy	Annals of Oncology	retrospective	mRCC	0	mNCRCC100%			targeted therapies (TT)	/	41	41 patients who pathologically diagnosed as mNCRCC and received systemic therapy were retrospectively analyzed							CRP	continuous			duration of first-line treatment (p<0.0001), the time to first-line treatment within 1 year (p=0.0201), high corrected serum calcium (p=0.0006), high neutrophil count (p=0.0003), and the baseline CRP level (p=0.0034)		1.15	1.05	1.25	0.002
51	Hong-Kai Wang	2016	Eosinophil percentage elevation as a prognostic factor for overall survival in patients with metastatic renal cell carcinoma treated with tyrosine kinase inhibitor	Oncotarget	retrospective	mRCC	233 （82.6）	others：49 (17.4)			sorafenib	/	282	/	57.3 (19-83)	200 (70.9%)	82 (29.1)	55 (19.5)	158 (56)	69 (24.4)	Anemia			before	KPS,Prior Nephrectomy,Disease Free Interval,Metastatic sites,Calcium,LDH,Neutrophil Count,Platelet Count,post-treatment eosinophil %	higher: 42.9, normal: 16.8	1.71	1.2	2.4	0.003		higher: 14.6, normal: 6.6
																					neutrophil counts	<4.5 vs ≥4.5 ×10^9/L					1.24	0.86	1.79	0.247
																					Platelet count	<300 vs ≥300 ×10^12/L					1.18	0.75	1.85	0.467
52	Hai-Liang Zhang	2011	Erythrocyte sedimentation rate kinetics as a marker of treatment response and predictor of prognosis in Chinese metastatic renal cell carcinoma patients treated with sorafenib	International Journal of Urology	retrospective	mRCC	1				Sorafenib	Sorafenib was then given at the dosage of 400 mg b.i.d., orally, on a continuous basis.	83	/	≤50: 39 (47%)	60 (72.3%)	23 (27.7%)				Anemia	Yes or No	hemoglobin level lower than 130 g/L in men and lower than 110 g/L in women	before							KPS, method of nephrectomy, time from nephrectomy to first administration of sorafenib, number of metastatic organs, presence of lung metastasis, anemia, LDH level, baseline ESR level and ESR kinetics.		0.877	0.437	1.757	0.711
																					ESR (erythrocyte sedimentation rate)	<=40 vs >40				decreased ESR group: NR, stable ESR group: 37, increased ESR group: 13						decreased ESR group: 27, stable ESR group: 12, increased ESR group: 6	0.598	0.329	1.088	0.092
53	Hatice Bolek	2025	Evaluating the prognostic role of glucose-to-lymphocyte ratio in patients with metastatic renal cell carcinoma treated with tyrosine kinase inhibitors in first line: a study by the Turkish Oncology Group Kidney Cancer Consortium (TKCC)	Clinical & Translational Oncology	retrospective	mRCC	473 (79.1)	83 (13.9)		42 (7)	TKIs	/	598	patients who had a diagnosis of mRCC, older than 18 years of age, and who received TKI monotherapy as first-line treatment. The study excluded patients whose lymphocyte count or fasting glucose level was not available within 15 days before the start of TKI therapy.	<65:429(71.7) ≥65: 169 (28.3)	433 (72.4)	165 (27.6)	99 (16.5)	330 (55.2)	135 (22.6) unknown:34 (5.7)	GLR	median	GLR was calculated by dividing the fasting glucose (mmol/L) by the lymphocyte count (×109/L).	before	age, ECOG performance status, sarcomatoid features, previous nephrectomy, IMDC risk groups, bone metastasis, and prior cytokine use	low: 38.47, high: 24.15	1.45	1.12	1.86	0.004	age, ECOG performance status, sarcomatoid features, previous nephrectomy, IMDC risk groups, and bone metastasis	low: 15.05, high: 7.79	1.39	1.12	1.72	0.003
54	Yasuyoshi Okamura	2019	External validation of nomograms for prediction of progression-free survival and liver toxicity in patients with advanced renal cell carcinoma treated with pazopanib	International Journal of Clinical Oncology	retrospective	mRCC	115 (76.6)	12 (8.0)		23 (15.3)	pazopanib	800 mg pazopanib was orally administered daily. Dose reductions for pazopanib (600–200 mg) were determined by the treating physician according to the severity of AEs.	150	/	78.3 (63.0–76.0)	104 (69.3)	46 (30.7)	37 (24.7)	81 (54.0)	20 (13.3) unknown:12 (8)	WBC	ULN, upper limit of normal detection		before	Eastern Cooperative Oncology Group (ECOG) performance status, bone metastasis, lymph node metastasis, number of metastasis, MSKCC classification, WBC count, hemoglobin, lactate dehydrogenase (LDH), and albumin		3.31	1.26	8.7	0.02	lymphovascular invasion, number of metastasis, white blood cell (WBC) count, alkaline phosphatase (ALP) and albumin		3.8	1.04	13.89	0.04
																					Hb	<LLN/≥LLN					1.47	0.56	3.85	0.43
																					Albumin	3.5					1.63	0.63	4.23	0.313			0.59	0.16	2.2	0.43
55	Keita Tamura	2021	External validation of the albumin, C-reactive protein and lactate dehydrogenase model in patients with metastatic renal cell carcinoma receiving second-line axitinib therapy in a Japanese multi-center cohort	Japanese Journal of Clinical Oncology	retrospective	mRCC	371 (88.1)				axitinib	according to standard dosing schedules, as previously reported	421	/	67 (60–73)	329 (78.2)					Neutrophilcount	>ULN, upper limit of normal detection			KPS<80%, <1year from diagnosis to targeted treatment,Alb,CRP,LDH		2.23	1.39	3.56	<0.001
																					Alb	≤3.5 g/dl					1.92	1.42	2.59	<0.001
																					CRP	>0.5 mg/dl					1.4	1.02	1.9	0.034
56	Pawel Chrom	2019	External validation of the systemic immune-inflammation index as a prognostic factor in metastatic renal cell carcinoma and its implementation within the international metastatic renal cell carcinoma database consortium model	International Journal of Clinical Oncology	retrospective	mRCC	486 (96.8)	16 (3.2)			TKIs	/	502	/	62 (22–88)	339 (67.5)		203 (40.4)	256 (51.0)	43 (8.6)	SII	730 (× 109 per 1 L)	previous study	before	adjustment for (1) all other collected variables (2) all six IMDC criteria and (3) four IMDC criteria: KPS, DTI, hemoglobin and serum corrected calcium concentra tions. The last five-factor formula, named the SII-modified IMDC model (SII-IMDC)	low SII group: 36.7; high SII group: 17	1.68	1.32	2.13	<0.001
																					Hb	<LLN					2.28	1.71	3.04	<0.001
																										favorable-risk group: 40.9; intermediate-risk group: 22; poor-risk group: 7.1
57	Wang, Hongkai	2022	Fat Attenuation Index of Renal Cell Carcinoma Reveals Biological Characteristics and Survival Outcome	Frontiers in oncology	retrospective	mRCC	Cohort A—FUSCC: 129(100)	0	0	0			129	all patients were from the Fudan University Shanghai Cancer Center (FUSCC, Shanghai, China) and had been histologically confirmed by surgery from November 2013 to November 2015.	<64: 104 >64: 25	87	42				BMI	continuous		before	Gender;Age;T stage;N stage;M stage;Pathological Grade;△FAIPTAT;FAIPTAT		1.06	0.44	2.52	0.89
																					FAIPTAT			before	Gender;Age;BMI;T stage;N stage;M stage;Pathological Grade;△FAIPTAT	NR	3.14	1.11	8.88	0.031		none
							Cohort B—TCGA: 218(100)	0	0	0			218	all patients were from the TCGA and TCIA databases	<64: 142 >64: 76	145	73				BMI			before	Gender;Age;T stage;N stage;M stage;Pathological Grade;△FAIPTAT;FAIPTAT		0.55	0.38	0.79	0.001
																					FAIPTAT			before	Gender;Age;BMI;T stage;N stage;M stage;Pathological Grade;△FAIPTAT	low: NR, high: 64	2.14	1.15	3.99	0.017		none
58	Tamura, Keita	2020	Feasibility of the ACL (albumin, C-reactive protein and lactate dehydrogenase) model as a novel prognostic tool in patients with metastatic renal cell carcinoma previously receiving first-line targeted therapy	Urologic oncology	retrospective	mRCC	—	—	—	—	first-line targeted agent:axitinib, pazopanib, sorafenib, sunitinib, or temsirolimus second-line therapy:axitinib, everolimus, pazopanib, sorafenib, sunitinib, or temsirolimus	/	78	This study retrospectively included 78 consecutive patients with mRCC who initially received first-line targeted therapy followed by the introduction of a second-line targeted agent at out institution between November 2008 and August 2018 in a routine clinical setting.	中位数（范围）68.5 (62–74)	60 (76.9)	_	10	38	30	Alb	3.5 g/dl		before	Corrected Ca concentration;CRP;LDH		2.74	1.41	5.31	0.003		none
																					CRP	0.5 mg/dl		before	Corrected Ca concentration;Alb;LDH		3.26	1.62	6.58	<0.001
																					LDH	1.5 × upper limit of normal		before	Corrected Ca concentration;Alb;CRP		9.82	3.86	25	<0.001
59	Chrom, P.	2016	Fuhrman Grade and Neutrophil-To-Lymphocyte Ratio Influence on Survival in Patients With Metastatic Renal Cell Carcinoma Treated With First-Line Tyrosine Kinase Inhibitors	Clinical Genitourinary Cancer	retrospective	mRCC	—				sunitinib, pazopanib, and sorafenib	using standard schedules and receiving ≥1 dose of TKI	266	patients who had begun treatment with a first-line TKI from January 2010 to December 2014 at the Department of Oncology, Military Institute of Medicine (Warsaw, Poland). The inclusion criteria were as follows: (1) histologically confirmed metastatic RCC of any histopathologic subtype; (2) previous nephrectomy or nephron-sparing surgery; (3) no previous radiotherapy; (4) no other malignancies; and…	61(22-85)	—	—	45 (17.7)	152 (59.9)	57 (22.4)	Hemoglobin <LLN	lower limit of normal	—	before	Fuhrman grade 3-4；ECOG PS> 0；Metastatic sites> 2；Serum LDH> ULN；NLR≥ 4		2.62	1.77	3.86	<.0001
																					Serum LDH> ULN	upper limit of normal	—	before	Fuhrman grade 3-4；ECOG PS> 0；Metastatic sites> 2；Hemoglobin <LLN；NLR≥ 4		1.86	1.28	2.69	0.0011
																					NLR≥ 4	4	—	before	Fuhrman grade 3-4；ECOG PS> 0；Metastatic sites> 2；Hemoglobin <LLN；Serum LDH> ULN		2.16	1.49	3.15	0.0001
60	Watari, S.	2023	Geriatric nutritional risk index as a prognostic marker of first-line immune checkpoint inhibitor combination therapy in patients with renal cell carcinoma: a retrospective multi-center study	DISCOVER ONCOLOGY	retrospective	mRCC	119(100)	0	0	0	Ipilimumab + nivolumab;Pembrolizumab + axitinib; Avelumab + axitinib;Nivolumab + cabozantinib		119	In this retrospective study, we evaluated the data collected from 19 institutions from June 25, 2022 until October 4, 2022. The patients who received first-line therapy with ICI were included in this study.	70(64-74)	93(78.2)	26(21.8)	—			GNRI	98	Originally, the GNRI had four classifications: 98 or higher denotes good nutritional status; 92–98, mild nutritional risk; 82–92, moderate nutritional risk; and < 82, poor nutritional risk; however, 98 was used as the cutoff in this study.	before	Age > 70;Sex, female;KPS < 80;Anemia	none	0.36	0.12	1.07	0.066	Age > 70;Sex, female;KPS < 80;Anemia	none	0.75	0.38	1.48	0.401
61	Aktepe, O. H.	2021	Impact of albumin to globulin ratio on survival outcomes of patients with metastatic renal cell carcinoma	Turkish Journal of Urology	retrospective	mRCC	127(78)	36(22)			sunitinib or pazopanib	—	163	This retrospective observational study included 163 consecutive patients with mRCC who were treated with targeted therapy, sunitinib or pazopanib between 2008 and 2019 at Hacettepe University Cancer Institute (Ankara, Turkey).	60 (53–65)	119(72.7)	44(27.3)	24(14.6)	97(59.8)	42(25.6)	AGR	1.11	ROC	before	Bone metastasis;Brain metastasis;IMDC risk group	none	0.476	0.304	0.745	0.001		none
62	Mizuno, Ryuichi	2017	Impact of baseline visceral fat accumulation on prognosis in patients with metastatic renal cell carcinoma treated with systemic therapy	Medical oncology (Northwood, London, England)	retrospective	mRCC	104	10			VEGFR-TKIs:sunitinib,sorafenib, axitinib, and pazopanib mTOR inhibitor:everolimus, temsirolimus		114	patients who received systemic therapy for mRCC between 2008 and 2015 at Keio University Hospital were retrospectively analyzed.	66 (16–88)	94	20	31	61	22	VFA < 100 cm2	100 cm2			BMI < 25 kg/m2；MSKCC risk	all: 42.5	0.409	0.239	0.699	0.0007	BMI < 25 kg/m2；MSKCC risk	all: 12	0.625	0.409	0.955	0.029
63	Ishihara, Hiroki	2024	Impact of body composition on outcomes of immune checkpoint inhibitor combination therapy in patients with previously untreated advanced renal cell carcinoma	Urologic oncology	retrospective	aRCC	113 (71.1%)	Non-clear：36 (22.6%) 其中Papillary renal cell carcinoma： 19 (11.9%)		10 (6.3%)	[IO]-IO group:nivolumab plus ipilimumab IO-TKI group:pembrolizumab plus axitinib, avelumab plus axitinib, cabozantinib plus nivolumab, and lenvatinib plus pembrolizumab		159	This study included patients with advanced RCC who received at least one administration of ICI combination therapy (IO-IO: nivolumab plus ipilimumab; IO-TKI: pembrolizumab plus axitinib, avelumab plus axitinib, cabozantinib plus nivolumab, and lenvatinib plus pembrolizumab) as first-line therapy between September 2018 and July 2023 at our department (Tokyo Women's Medical University) or at an aff…	> 65： 91 (57.2%)	115 (72.3%)		15 (9.4%)	99 (62.3%)	45 (28.3%)	SFI Low		high SFI：≥36.1 cm²/m²，low SFI：<36.1 cm²/m²			IO-IO:high:44.2, low:56;IO-TKI:high: NR, low:23					Histopathology Clear-cell renal cell carcinoma (ref. non-clear-cell renal cell carcinoma/ unknown)	IO-IO:high: 9.7, low: 6.21;IO-TKI:high: 23, low: 8.61	2.7	1.28	5.68	0.0091
																					PMI-defined sarcopenia		Sarcopenia		IMDC risk；Lung metastasis status		3.49	0.62	19.6	0.155
																					TFI		low		IMDC risk；Lung metastasis status		3.08	0.67	14.1	0.147
																					SFI		low		IMDC risk；Lung metastasis status		26	1.52	447	0.0246
64	Ishihara, H.	2022	Impact of Body Mass Index on Outcomes in an Asian population of Advanced Renal Cell Carcinoma and Urothelial Carcinoma Treated With Immune Checkpoint Inhibitors	CLINICAL GENITOURINARY CANCER	retrospective	aRCC	157	Non-clear：34		14	98 RCC patients treated with ICI-based treatment as first-line therapy, 107 RCC patients treated with nivolumab monotherapy as later-line therapy	The protocol of the dose and schedule in each drug was based on those used in each clinical trial.		To date, a total of 343 patients with RCC (n = 228) and UC (n = 115) who received ICI-based treatment between September 2016 and July 2021 at the participating institutions have been registered in our databases. We excluded 34 patients because 5 were treated with ICIs as adjuvant therapy, 2 were retried with ICI-based treatment (Ie, they had received ICIs previously), and 27 had insufficient data…	>65：113	152	53	14	126	61 +unknow:4
							69	Non-clear：19		10	ICI-based treatment as first-line therapy	The protocol of the dose and schedule in each drug was based on those used in each clinical trial.	98		>65：52	72	26	6	63	28+unknow:1	BMI	25 kg/m2	the threshold of BMI was determined based on previous studies investigating the association of BMI with ICI-based treatment outcomes in cancer patients.	before			1.17	0.31	4.5	0.816	—		1.39	0.74	2.62	0.309
							88	Non-clear：15		4	Nivolumab monotherapy	The protocol of the dose and schedule in each drug was based on those used in each clinical trial.	107	见上	>65：61	80	27	8	63	33+unknow:3	BMI	25 kg/m2	the threshold of BMI was determined based on previous studies investigating the association of BMI with ICI-based treatment outcomes in cancer patients.	before			0.66	0.18	2.38	0.528			0.56	0.22	1.4	0.217
65	Teishima, Jun	2016	The impact of change in serum C-reactive protein level on the prediction of effects of molecular targeted therapy in patients with metastatic renal cell carcinoma	BJU international	retrospective	mRCC	175 (92.1)	15 (7.9)			First line；Second line or later	—	190	The study was approved by the Ethics Committee of Hiroshima University (Hiroshima, Japan). In all, we retrospectively investigated 190 patients undergoing molecular targeted therapy for mRCC at our institute and other hospitals in the Hiroshima Prefecture from 2007 to 2014.	63 (39–83)	164 (86.3)	26 (13.7)	—	—	—	Pretreatment CRP	0.5 mg/dL	We chose 0.5 mg/dL as a threshold value of pretreatment serum CRP level based on the median value.	before	ECOG-PS；Anaemia；No. of metastatic organs；Prior nephrectomy；Targeted agent；First line/second line or later	none	2.089	1.388	3.143	<0.001		none
66	Saito, Kazutaka	2009	Impact of C-reactive protein kinetics on survival of patients with metastatic renal cell carcinoma	European urology	retrospective	mRCC					IFN-α and/or IL-2	Patients with metastasis and without evidence of metastasis were followed every 1 mo and every 3 mo, respectively.	108	One hundred eight patients with mRCC were treated at our institute from 1994 to 2007. Patients were diagnosed, and the extent of disease was assessed on the basis of clinical finding, computed tomography scan, magnetic resonance imaging and/or bone scan.	<64：54 ≥64：54	80	28			model-1	Lactate dehydrogenase	315 U/l	LDH level was categorized using a cut-off value of 315 U/l (1.5 × upper normal limit)	before	ECOG PS；Baseline C-reactive protein	none	1.29	1.01	1.64	0.042		none
																					Baseline C-reactive protein	<5 mg/l	The cut-off point of CRP was set at 5 mg/l, with the highest value of “sensitivity – (1 – specificity)” in the receiver operating characteristics (ROC) analysis using overall death as an end point.		ECOG PS；Lactate dehydrogenase	none	1	—	—	—		none
																						5–32 mg/l				none	2.75	1.58	4.87	<0.001		none
																						≥33 mg/l				none	4.48	2.45	8.24	<0.001		none
																				model-2	Lactate dehydrogenase				ECOG PS；C-reactive protein kinetics	none	1.32	1.03	1.68	0.029		none
																					C-reactive protein kinetics	Nonelevated：<5 mg/l	Patients whose pretreatment CRP levels were >5 mg/l but normalized (<5 mg/l) at least one time after the commitment of treatment were assigned to the normalized CRP group. Patients whose CRP level never decreased to normal level were assigned to the non-normalized CRP group.	before	ECOG PS；Lactate dehydrogenase	none	1					none
																						Normalized				none	1.43	1.07	1.92	0.017		none
																						Non–normalized				none	3.24	2.35	4.52	<0.001		none
67	Nakane, Keita	2025	Impact of Estimated Glomerular Filtration Rate and Serum C-Reactive Protein Level to Overall Survival After Second-Line Targeted Therapy Following Immuno-Oncology Combination Therapy for Advanced Renal Cell Carcinoma	International journal of urology : official journal of the Japanese Urological Association	retrospective	mRCC	105	4	Chromophobe：2 Other：14 Unknown：7		cabozantinib (Cabo) or axitinib (Axi)		132	This retrospective, multicenter cohort study included 467 patients with mRCC who received ICI combination therapy as a first‐line treatment in a cohort of four academic centers that comprise the Tokai Urology Oncology Seminar (TOURS) and its affiliate institutions between January 2018 and January 2024.	Cabozantinib(n=87): 68.0 (60.5–74.0) Axitinib：n=45 73.0 (62.0–76.0)	102	30	13	70	49	Albumin	3.4	The optimal cutoff values for the explanatory variables were determined using the Youden index obtained from the receiver operating characteristic (ROC) curve.	before	Gender；CRP；eGFR；NLR	none	0.55	0.276	1.102	0.092		none
																					CRP	0.4			Gender；Albumin；eGFR；NLR	none	4.23	1.716	10.43	0.001		none
																					eGFR	40			Gender；Albumin；CRP；NLR	none	2.59	1.319	5.118	0.005		none
																					NLR	2.93			Gender；Albumin；CRP；eGFR	none	1.56	0.688	3.558	0.284		none
68	Ito, Keiichi	2019	Impact of inflammatory marker levels one month after the first-line targeted therapy initiation on progression-free survival prediction in patients with metastatic clear cell renal cell carcinoma	Japanese journal of clinical oncology	retrospective	mRCC							215	Two hundred and fifteen patients whose tumors were clear cell type and in whom first-line targeted therapies could be continued for >1 month were evaluated.	≤65：98 >65：116 UN：1	164	51	62	122	17+ unknown: 14	Pre-CRP	3.0 mg/dL	For NLR and CRP, the values best discriminating between good and poor survival were determined by testing all possible cut-off values within the central 85% of the distribution of values.	before		low: 58.5, median: 33.5, high: 7.6					Female gender；KPS；Time from diagnosis to treatment；Post-NLR	low: 27.6, median: 10, high: 2.8	2.07	1.319	3.257	0.0016
69	Takemoto, Kenshiro	2023		International journal of urology : official journal of the Japanese Urological Association	retrospective	mRCC	211 (89.8)	24 (10.2)			sunitinib, pazopanib, sorafenib, or axitinib	Patients generally took any of the molecular targeted therapies at the recommended starting dose.	235	The medical records of patients with mRCC treated with molecular targeted therapy at our institution and affiliated hospitals in Hiroshima Prefecture in Japan between April 2007 and September 2018 were retrospectively reviewed. In total, data of 264 patients were available.	66( 59–73)	191 (81.3)	44 (18.7)				Hemoglobin	LLN	lower limit of normal	before	Time of diagnosis to systemic therapy；Performance status；Corrected calcium；Neutrophils ；BMI	none	2.001	1.366	2.932	<0.001	Corrected calcium；BMI	none	1.42	1.077	1.873	0.013
																					Corrected calcium	ULN	upper limit of normal		Time of diagnosis to systemic therapy；Performance status；Hemoglobin；Neutrophils ；BMI	none	3.936	1.667	9.291	0.002	Hemoglobin；BMI	none	2.292	1.044	5.032	0.039
																					BMI	18.5	Asians generally have a higher percentage of body fat than white people of the same age, sex, and BMI, so various studies have been conducted on BMI cut-off point.21, 22 According to these reports, we used the Asian-specific BMI cut-off point		Time of diagnosis to systemic therapy；Performance status；Hemoglobin；Corrected calcium；Neutrophils	none	1.866	1.091	3.19	0.023	Hemoglobin；Corrected calcium	none	1.774	1.14	2.759	0.011
																					Neutrophils	ULN	upper limit of normal		Time of diagnosis to systemic therapy；Performance status；Hemoglobin；Corrected calcium；BMI		3.146	1.604	6.17	<0.001		none
70	Yukihiro, Kazuma	2022	Impact of modified Glasgow prognostic score on predicting prognosis and modification of risk model for patients with metastatic renal cell carcinoma treated with first line tyrosine kinase inhibitor	Urologic oncology	retrospective	mRCC	150 (76.5)	18 (9.2)			TKI		196	One hundred ninety-six patients with pathologically diagnosed mRCC treated with TKI as first-line agents at our institute and affiliated hospitals in Hiroshima Prefecture in Japan were retrospectively investigated after approval by the Ethical Committee of Hiroshima University (Allowance notification number: E-45).	68 (39–89)	161 (82.1)	35 (17.9)	32	113	51	Pretreatment mGPS	2 vs. ≤1	Regarding the mGPS, patients with both an elevated CRP level (>0.5 mg/dl) and hypoalbuminemia (<3.5 g/dl) were given a score of 2, patients with only one of these biochemical abnormalities were given a score of 1, and patients with neither of these abnormalities were given a score of 0. We defined cases with an mGPS of 2 as the “high-mGPS group” and cases with 0 or 1 as the “low-mGPS group.”	before	Hypercalcemia；No. of metastatic organs；Pathology	low: 38.4, high: 5.6	2.206	1.099	4.4.27	0.026		low: 41, high: 5.6
71	Tjokrowidjaja, Angelina	2020	The impact of neutrophil-lymphocyte ratio on risk reclassification of patients with advanced renal cell cancer to guide risk-directed therapy	Acta oncologica (Stockholm, Sweden)	retrospective	aRCC					pazopanib, sunitinib	/	1102	We used data from the COMPARZ study, a randomised, non-inferiority trial of first-line TKI therapy (pazopanib vs. sunitinib) in patients with advanced or metastatic RCC with a clear-cell histologic component.	61.1 (18-88)		297	279	607	200	NLR	5	on prior work using an external cancer registry	before	IMDC	low: 32.6, high: 12.2	1.87	1.47	2.37	p<0.05	IMDC	low: 10.9, high: 4.2	1.58	1.26	1.98	P<0.05
72	Teishima, Jun	2017	Impact of neutrophil-to-lymphocyte ratio on effects of targeted therapy for metastatic renal cell carcinoma patients with extrapulmonary metastasis	Canadian Urological Association journal = Journal de l'Association des urologues du Canada	retrospective	mRCC	253 (89.4)	35 (12.4)			Tyrosine kinase inhibitor；mTOR inhibitor		283	Two hundred eighty-three cases of molecular targeted therapy for mRCC at our institute and other hospitals in Hiroshima Prefecture from 2007–2015 whose clinical and pathological information have been clarified were included in this study.	40–85 (65)	230 (81.3)	53 (18.7)				Pretreated NLR	3	We chose three as a threshold value of pretreatment NLR based on the previous report.	before		none					Histological findings；ECOG performance status；Anemia；Hypercalcemia；Prior nephrectomy；No. of metastatic organs；Timing of treatment	low:12, high: 6.7	1.805	1.281	2.806	0.0014
73	Ozaki, Keisuke	2023	The impact of nutritional status and changes of body composition on the prognosis of metastatic renal cell carcinoma patients	The journal of medical investigation : JMI	retrospective	mRCC	38 (66.7%)	Non-CCC：13 (22.8%)		6 (10.5%)	Sunitinib；Pazopanib		75	A total of 63 mRCC patients received sunitinib or pazopanib therapy as first-line therapy without prior cytokine therapy at our hospital between November 2004 and October 2018.	67 (61-74)	43 (75.4%)		9 (15.8%)	31 (54.4%)	17 (29.8%)	PNI	41	The PNI was used in the present study with a cut-off value of 41 based on previous studies (6, 9)	at the start of treatment	Prior nephrectomy；IMDC risk factor	none	3.81	1.21	12.03	0.046	Pathology；IMDC risk factor	all:12	2.53	0.88	7.25	0.084
74	Teishima, Jun	2020	Impact of the systemic immune-inflammation index for the prediction of prognosis and modification of the risk model in patients with metastatic renal cell carcinoma treated with first-line tyrosine kinase inhibitors	Canadian Urological Association journal = Journal de l'Association des urologues du Canada	retrospective	mRCC	157 (87.7)	22 (12.3)			Sunitinib；Pazopanib；Sorafenib；Axitinib		179	From January 2008 to January 2018, 179 mRCC patients with a pretreatment and SII were retrospectively investigated.	65 (40–85)	145 (81.0)	34 (19.0)	39 (21.8)	102 (57.0)	38 (21.2)	SII	730	All patients were classified into either a high-SII group or a low-SII group based on the cutoff value of a SII at 730, as reported in previous studies	before	Pathology；KPS；Anemia；Hypercalcemia；Time from diagnosis to treatment	low: 49.7, high: 21.4	1.721	1.067	2.774	0.0259		none
75	Saal, Jonas	2023	Integrating On-Treatment Modified Glasgow Prognostic Score and Imaging to Predict Response and Outcomes in Metastatic Renal Cell Carcinoma	JAMA oncology	retrospective	mRCC					atezolizumab (plus bevacizumab) or sunitinib		506	This post hoc analysis, conducted from October 2022 to April 2023, evaluated the prognostic and predictive performance of on-treatment mGPS in patients with mRCC being treated with atezolizumab (plus bevacizumab) or sunitinib in 2 randomized clinical trials: the phase 3 IMmotion151 study (discovery cohort) and the phase 2 IMmotion150 study (validation cohort).							mGPS at first staging	0		before	Response in first staging	low:/, median: 2.71, high: 7.54	1	—	—	—	Response in first staging	low: /, median: 1.69, high: 3.24	1	—	—	—
																						1					2.56	1.55	4.22	<.001			1.64	1.26	2.14
																						2					6.83	3.48	13.4	<.001			3.05	1.9	4.9
76	Colomba, E.	2020	Is body mass index (BMI) associated with favorable outcomes in metastatic renal cell carcinoma (mRCC) treated with nivolumab? An ancillary study of the NIVOREN-GETUG AFU-26 trial	Journal of Clinical Oncology	retrospective	mRCC								708	median:64	547		129	399	180
													342	BMI <25 kg/m²							BMI	25	BMI (weight/height 2) was classified according to the World Health Organization (WHO) categories: underweight as BMI < 18.5; normal weight as 18.5 ≤ BMI ≤ 24.9; overweight as 25 ≤ BMI ≤ 29.9 and obesity as BMI ≥ 30.	before			1
													255	BMI [25;30] kg/m²							BMI	25;30	BMI (weight/height 2) was classified according to the World Health Organization (WHO) categories: underweight as BMI < 18.5; normal weight as 18.5 ≤ BMI ≤ 24.9; overweight as 25 ≤ BMI ≤ 29.9 and obesity as BMI ≥ 30.	before			0.96	0.76	1.23
													111	BMI >= 30 kg/m²							BMI	30	BMI (weight/height 2) was classified according to the World Health Organization (WHO) categories: underweight as BMI < 18.5; normal weight as 18.5 ≤ BMI ≤ 24.9; overweight as 25 ≤ BMI ≤ 29.9 and obesity as BMI ≥ 30.	before			0.72	0.5	1.03	0.1897
77	Silva, C. A. C.	2023	The Lung Immune Prognostic Index (LIPI) stratifies prognostic groups and correlates with gut microbiota (GM) in patients with advanced renal cell carcinoma (RCC)	Journal of Clinical Oncology	retrospective	mRCC	0.9				ICI monotherapy (65%), followed by TKI or mTOR (20%) and ICI combination (19%)		102	From February 2016 to July 2021, 160 patients were screened and 102 were included.	61(22-89)	(75%)		(32%)	(54%)	(14%)	LIPI	GOOD-0 INTERMEDIATE-1 BAD-3		before	age, gender, therapy line, IMDC, histology, hypoalbuminemia		6.25	2.02	24.34	0.0187
78	Fujiwara, R.	2021	Modified Glasgow Prognostic Score as a Predictor of Prognosis in Metastatic Renal Cell Carcinoma Treated With Nivolumab	Clinical Genitourinary Cancer	retrospective	mRCC	39 (88)	4(8)	2(4)	0(0)	nivolumab	Nivolumab was administered every 2 weeks as previously described.11 In Japan, the recommended dosage of nivolumab was 3 mg/kg until September 2018; beginning in October 2018, it was changed to 240 mg.	45	The clinical and laboratory data from 45 consecutive patients with mRCC who had previously been treated with tyrosine kinase inhibitors (TKIs) before starting treatment with nivolumab between September 2013 and August 2019 at our institution were retrospectively investigated.	62 (55-69)			MSKCC: 17 (38) IMDC: 16 (36)	26 (58) 22 (49)	2 (4) 7 (15)	LDH, U/L	upper limit of normal range	≥ ULN vs. < ULN	before	Duration from diagnosis to treatment, y; Lymphocytes, cell count/μL; mGPS at the time of nivolumab;	none	33.6	4.14	847.7	0.0005		none
																					Lymphocytes, cell count/μL	1000	—	before	Duration from diagnosis to treatment, y; LDH, U/L; mGPS at the time of nivolumab	none	9.34	1.4	102.24	0.021		none
																					LDH, U/L	upper limit of normal range	≥ ULN vs. < ULN	before	Duration from diagnosis to treatment, y; Lymphocytes, cell count/μ；mGPS at the time of nivolumab；CRP, mg/dL	none	52.4	6.07	1333.36	0.0001		none
																					Lymphocytes, cell count/μL	1000	—	before	Duration from diagnosis to treatment, y; LDH, U/L; mGPS at the time of nivolumab；CRP, mg/dL	none	10.4	1.63	97.9	0.013		none
																					CRP, mg/dL	1	—	before	Duration from diagnosis to treatment, y; LDH, U/L; Lymphocytes, cell count/μ；mGPS at the time of nivolumab	none	138.8	8.81	9917.93	<.0001		none
79	Yukihiro, Kazuma	2025	Modified Glasgow prognostic score predicts outcomes of tyrosine kinase inhibitor monotherapy and immune checkpoint inhibitor combination therapy for metastatic renal cell carcinoma	Urologic oncology	retrospective	mRCC	192 (72.5)	Non-clear: 36 (13.6)		37 (13.9)	TKI ；ICI		265	We retrospectively reviewed 289 patients with mRCC who initiated first-line systemic therapy at Hiroshima University Hospital and affiliated institutions between 2007 and 2023. After excluding 24 patients because of a lack of data or follow-up information, 265 were included in this study.	39–88 (67.0)	214 (80.8)	50 (18.9) +unknow: 1 (0.3)	65 (24.5)	136 (51.3)	62 (23.4) + Unknown：2 (0.8)	mGPS	1, 2 vs. 0	mGPS (low: score 0; high: score 1, 2)	before	KPS ；Anemia；Neutrophilia；Thrombocytosis；Hypercalcemia；Time from diagnosis to treatment；IMDC criteria；No. of metastatic organs；Liver metastatics；Pathology	TKI: low: NR, high: 8.6; ICI: low: NR, high: 25.4, all: low: NR, high: 18.4	2.101	1.082	4.078	0.028		none
																					Anemia（hemoglobin）	12 g/dL	hemoglobin level < 12 g/dL	before	Pretreatment mGPS；KPS ；Neutrophilia；Thrombocytosis；Hypercalcemia；Time from diagnosis to treatment；IMDC criteria；No. of metastatic organs；Liver metastatics；Pathology		1.862	1.021	3.34	0.042
																					Neutrophilia	7.0 × 10⁹/L	neutrophil count > upper limit of normal (ULN) (reference: 7.0 × 10⁹/L)	before	Pretreatment mGPS；KPS ；Anemia；Thrombocytosis；Hypercalcemia；Time from diagnosis to treatment；IMDC criteria；No. of metastatic organs；Liver metastatics；Pathology		1.026	0.517	2.036	0.941
																					Thrombocytosis	4.0 × 10⁵/μL	Thrombocytosis: platelet count > upper limit of normal (ULN) (reference: 4.0 × 10⁵/μL)	before	Pretreatment mGPS；KPS ；Anemia；Neutrophilia；；Hypercalcemia；Time from diagnosis to treatment；IMDC criteria；No. of metastatic organs；Liver metastatics；Pathology		1.595	0.696	3.658	0.269
																					Hypercalcemia	10.2 mg/dL	Hypercalcemia: corrected serum calcium > 10.2 mg/dL	before	Pretreatment mGPS；KPS ；Anemia；Neutrophilia；Thrombocytosis；Time from diagnosis to treatment；IMDC criteria；No. of metastatic organs；Liver metastatics；Pathology		1.059	0.506	2.217	0.878
80	Cortellini, Alessio	2019	A multicenter study of body mass index in cancer patients treated with anti-PD-1/PD-L1 immune checkpoint inhibitors: when overweight becomes favorable	Journal for immunotherapy of cancer	retrospective	aRCC					pembrolizumab, nivolumab or atezolizumab	with standard doses and schedules	976	This study enrolled patients with confirmed diagnosis of measurable stage IV cancer, who consecutively underwent treatment with single agent anti-PD-1/PD-L1 as 1st or subsequent line, at the medical oncology departments of 17 Italian centers (Additional file 1), between September 2013 and May 2018.	68( 24–92)	663 (67.9)	313 (32.1)				BMI	25	Based on their BMI, patients were categorized into overweight/obese (≥ 25) and non-overweight (< 25). A gender analysis was also performed, using the same binomial cut-off.	before	Weight；irAEs of any grade；Primary Tumor (NSCLC)；Sex；Treatment line；N° of metastatic sites；ECOG PS	low: 6.6, high: 26.6	0.49	0.38	0.64	0.0001	Weight；irAEs of any grade；Primary Tumor (NSCLC)；Sex；Treatment line；N° of metastatic sites；ECOG PS	low: 3.7, high: 11.7	0.71	0.56	0.9	0.0001
																					Weight	continuous	—	before	BMI；irAEs of any grade；Primary Tumor (NSCLC)；Sex；Treatment line；N° of metastatic sites；ECOG PS		0.99	0.99	1.01	0.1884	BMI；irAEs of any grade；Primary Tumor (NSCLC)；Sex；Treatment line；N° of metastatic sites；ECOG PS		0.99	0.98	1.01	0.158
81	Jeyakumar, Ghayathri	2017	Neutrophil lymphocyte ratio and duration of prior anti-angiogenic therapy as biomarkers in metastatic RCC receiving immune checkpoint inhibitor therapy	Journal for immunotherapy of cancer	retrospective	mRCC					Pazopanib；Sunitinib；Axitinib；Sorafenib；Bevacizumab；Everolimus；IL2	ICI therapy (PD-1/PD-L1 inhibitors)	42	A single center retrospective chart review of mRCC patients at Karmanos Cancer Institute, treated with ICI based therapy (PD-1/PD-L1 inhibitors) was conducted.	61 (24-85)			LOW: 13 (31)	29 (69)	0	Pretherapy NLR	3	A NLR cutoff of 3 was determined by conducting this meta-analysis combining data from 15 cohorts that showed increased risk of death (HR of 1.82;95% CI, 1.51 to 2.19) in mRCC cases with NLR ≥3.	before	Heng Prognostic Score；Duration of prior anti-VEGF Therapies	low: NR, high: 13.5	4.01	1.189	13.524	0.025	Heng Prognostic Score；Duration of prior anti-VEGF Therapies	low: 15.57, high: 3.08	2.937	1.444	5.972	0.003
82	Kim, S. H.	2018	The neutrophil-to-lymphocyte ratio makes the Heng risk model improve better the prediction of overall survival in metastatic renal cell cancer patients	Jpn J Clin Oncol	retrospective	mRCC	143 (88%)	20 (12%)	Histology (N = 163)		TKI only; Cytokine only; Cytokine + TKI		190	From 2007 to 2014, 190 patients with metastatic renal cell carcinoma treated with either systemic immunotherapy or/and vascular endothelial growth factor-targeted therapy were enroled.	<60 years： 97 (51%) ≥60 years：93 (49%)	149 (78%)	41 (22%)	18 (11%)	102 (64%)	39 (25%)	Anaemia	M < 13 g/dl, F < 11.5 g/dL	M < 13 g/dl, F < 11.5 g/dL	before	Hypercalcemia；TFI < 1 year；Thrombocytosis；Neutrophilia；NLR ≥ 2.56		1.18	0.84	1.66	0.349
																					Thrombocytosis	400 × 109/L	≥400 × 109/L		Anaemia；Hypercalcemia；TFI < 1 year；Neutrophilia；NLR ≥ 2.56		0.86	0.44	1.68	0.655
																					Neutrophilia	7500 neutrophil/mL	≥7500 neutrophil/mL		Anaemia；Hypercalcemia；TFI < 1 year；Thrombocytosis；NLR ≥ 2.56		1.99	1.16	3.41	0.012
																					NLR ≥ 2.56	2.56	This study chose a median NLR cut-off level derived from the cohort samples, whereas other multiple studies have employed various cut-off values (2.5–4.0)	none	Anaemia；Hypercalcemia；TFI < 1 year；Thrombocytosis；Neutrophilia		1.65	1.16	2.35	0.005		none
83	Naito, S.	2020	New prognostic model for synchronous metastatic renal cell carcinoma	INTERNATIONAL JOURNAL OF UROLOGY	retrospective	mRCC					Sunitinib；Sorafenib；Temsirolimus；Cytokine；Nivolumab + ipilimumab；Other		77	Medical records of 158 patients with mRCC who were diagnosed and underwent systemic therapy at Yamagata University Hospital, Yamagata, Japan, from August 2007 to February 2018 were reviewed. The last follow-up data were collected on 28 February 2019.	64.6 (43–83)	58 (75.3)	19 (24.7)				Hemoglobin	LNL	lower normal limit	before	ECOG PS；Time from initial diagnosis to systemic therapy	NR	3.77	1.62	8.75	unknown		none
84	Young, Matthew	2024	NLR Outperforms Low Hemoglobin and High Platelet Count as Predictive and Prognostic Biomarker in Metastatic Renal Cell Carcinoma Treated with Immune Checkpoint Inhibitors	Clinical genitourinary cancer	retrospective	mRCC	121 (92.4)	10 (7.6)	0	0	anti-PD(L)-1 / CTLA-4 & anti-PD(L)-1 / anti-VEGF TKI		131	We conducted a single-centre retrospective analysis of patients with previously untreated metastatic clear cell RCC (mRCC) who received first-line ICI-based therapy between January 2014 and December 2022 at St Bartholomew's Hospital in London, United Kingdom.	63 (29-88)	101 (77.1)		15 (11.5)	75 (57.3)	41 (31.3)	Hb	LLN	120g/L for females and 130g/L for males	before	Plt；NLR		2.02	1.07	3.79	0.028
																											1.09	0.6	1.97	0.778
																					Plt	ULN，450 × 109 / L	high platelet count (platelet > upper limit of normal [ULN]: 450 × 109 / L at our centre)	baseline: low: 21.8, normal: 51.6, therapy with 12 months: low: 20.3, normal: 41.3	Hb；NLR		0.836	0.4	1.74	0.634		none
																											2.02	0.91	4.47	0.08
																					NLR	3	NLR ≥ 3 was chosen to reflect a typically accepted abnormal value, acknowledging lack of validated normal cut-off values for upper limit of normal for this parameter.	baseline: low: 57.8, high: 24, therapy with 12 months: low: 40.3, high: 17.5	Hb；Plt		1.78	1.01	3.13	0.042		none
																											1.49	0.87	2.57	0.1447
85	Teishima, Jun	2018	Normalization of C-reactive protein levels following cytoreductive nephrectomy in patients with metastatic renal cell carcinoma treated with tyrosine kinase inhibitors is associated with improved overall survival	Urologic oncology	retrospective	mRCC	53 (88.3)	7 (11.7)			Sunitinib； Sorafenib； Pazopanib		60	Sixty patients with mRCC who were treated with tyrosine kinase inhibitors (TKIs) as the first-line agents after CN at our institute and other hospitals in Hiroshima Prefecture in Japan from 2007 to 2016 were retrospectively analyzed after the approval by the Ethical Committee of Hiroshima University.	≥66：30 (50.0) ≤65： 30 (50.0)	48 (80.0)	12 (20.0)	IMDC risk：0 MSKCC risk：0	48 (80.0) 50 (83.3)	12 (20.0) 10 (16.7)	Corrected Ca	10 mg/dl		before	Age；Sex；Histological findings；Neutrophil count；Tumor size；CRP kinetics		0.982	0.232	4.155	0.9799		none
																					Neutrophil count	ULN			Age；Sex；Histological findings；Corrected Ca；Tumor size；CRP kinetics		6.62	1.371	31.959	0.0186		none
																					CRP kinetics		Lower + normalized vs Nonnormalized		Age；Sex；Histological findings；Corrected Ca；Neutrophil count；Tumor size	NR	4.112	1.712	9.875	0.0016		none
86	Fujita, T.	2016	Overall prognostic impact of C-reactive protein level in patients with metastatic renal cell carcinoma treated with sorafenib	Anticancer Drugs	retrospective	mRCC					sorafenib		40	Between April 2008 and December 2014, 40 consecutive patients with metastatic RCC were treated with sorafenib at our institution.							CRP	0.30 mg/dl		before	—	normal: 52, high: 17	0.367	0.147	0.914	0.0313		normal: 10, high: 5
87	Ishihara, Hiroki	2016	Sarcopenia and the Modified Glasgow Prognostic Score are Significant Predictors of Survival Among Patients with Metastatic Renal Cell Carcinoma Who are Receiving First-Line Sunitinib Treatment	Targeted oncology	retrospective	mRCC	58(81.7%)	13(18.3%)			sunitinib	SU treatment was initiated at a dosage of 50 mg/day, and was modified based on patient factors.	71		64.0 (31–79)	50(70.4%)	21(29.6%)	17(23.9%)	39(54.9%)	15(21.1%)	Sarcopenia	NO/YES	To classify the patients as sarcopenic and non sarcopenic, we used sex-specific SMI cut-offs that were strat ified according to body mass index (BMI): for men with a BMI of <25 kg/m2, the SMI cut-off was<43 cm2/m2;formen with a BMI of>25 kg/m2, the SMI cut-off was<53 cm2/m2; and for women, the SMI cut-off was<41 cm2/m2 . Martin et al. have also reported BMI-adjusted cut-off values for skeletal mu…	before	sarcopenia,mGPS, pathological diagnosis, Karnofskyperformancestatus,timetodiagnosistotreatment, MSKCCrisk,metastaticsites,andpTstage	none	2.29	0.73	8.16	0.157		none	2.54	1.19	5.65	0.0163
																					mGPS	0	patients with high CRP levels (>1.0 mg/ dL) and low albumin levels (<3.5 g/ dL) were assigned a score of 2. Patients with high CRP levels (>1.0 mg/ dL) were assigned a score of 1, and patients with CRP levels of ≤1.0 mg/ dL were assigned a score of 0; albumin levels do not affect a score of 1 or 0. The mGPS for all patients was determined at the time of their SU treatment initiation.			none	0.069	0.014	0.31	0.0004		none	0.71	0.19	2.71	0.614
																						1				none	0.053	0.0059	0.34	0.0014		none	0.47	0.11	2.08	0.321
																						2	/			none						none
88	Shirotake, S.	2019	Serum Lactate Dehydrogenase Before Nivolumab Treatment Could Be a Therapeutic Prognostic Biomarker for Patients With Metastatic Clear Cell Renal Cell Carcinoma	ANTICANCER RESEARCH	retrospective	mRCC	54	0	0	0	nivolumab		54	SIMC (n=31) and Keio University School of Medicine (n=23) provided data on 54 patients treated with nivolumab for mRCC with a clear cell component (mccRCC) between September 2016 and February 2018.	69(63-75)	44(81.5)	10(18.5)	12(22.2)	34(63.0)	8(14.8)	NLR	2.89	The median values of laboratory data were 2.89 (IQR=1.85-4.61) for NLR, 196 U/l (IQR=164-245) for LDH, and 0.67 mg/dl (IQR=0.19-1.91) for CRP, respectively.	before		none					IMDC risk classification; LDH; CRP	none	1.894	0.826	4.348	0.132
																					LDH	196.5U/l				low: NR, high: none					IMDC risk classification; NLR; CRP	low: NR, high: 3.2	2.268	1.014	5.051	0.046
																					CRP	0.67mg/dl				none					IMDC risk classification; NLR; LDH	none	1.43	0.57	3.592	0.446
89	Cai, W.	2017	Significance of preoperative prognostic nutrition index as prognostic predictors in patients with metastatic renal cell carcinoma with tyrosine kinase inhibitors as first-line target therapy	INTERNATIONAL UROLOGY AND NEPHROLOGY	retrospective	mRCC	170(95.5)	8(4.5)			sorafenib or sunitinib		178	Data were retrospectively obtained from the electronic medical records and laboratory reports of mRCC patients who visited the department of Urology in Renji Hospital affiliated to Shanghai Jiao Tong University school of Medicine from March 2006 to July 2015.	<65: 136(76.4) ≥65: 42(23.6)	135(75.8)	43(24.2)	Heng risk: 83 (46.6)	69 (38.8)	26 (14.6)	NLR	2.4			Fuhrman grade; Number of metastasis sites (1 vs 2 or more); Heng risk grade; Pretreatment PNI		1.528	1.006	2.32	0.047	Fuhrman grade; Number of metastasis sites (1 vs 2 or more); Heng risk grade; Pretreatment PNI		1.291	0.907	1.838	0.157
																					Pretreatment PNI	51.62	The optimal cutoff value of PNI was determined by Cutoff Finder, which is a web-based system based on R functions (http://molpath.charite.de/cutoff/) .		Fuhrman grade; Number of metastasis sites (1 vs 2 or more); Heng risk grade; NLR	low: 14, high: 50	1.658	1.04	2.641		Fuhrman grade; Number of metastasis sites (1 vs 2 or more); Heng risk grade; NLR	low: 7, high: 19	1.842	1.226	2.766	0.003
90	Antoun, S.	2013	Skeletal muscle density predicts prognosis in patients with metastatic renal cell carcinoma treated with targeted therapies	CANCER	retrospective	mRCC					sorafenib; everolimus versus placebo; sunitinib	a dose of sorafenib of 400 mg given twice daily versus placebo(n=83); an oral dose of 10 mg/day of everolimus versus placebo(n=28); sunitinib at a continuous daily dose of 37.5 mg(n=38)	149	We selected all patients treated at the Institut Gustave-Roussy in Paris, France who were enrolled in 3 prospective multicenter trials		113	36				SMD	median	median value in patients of the same sex.	before	Heng score; Treatment	low: 14, high: 29	1.9	1.3	2.9	0.002	Heng score; Treatment	low: 4, high: 8	2	1.3	2.9	<.001
91	Monteiro, F. S. M.	2024	Systemic Immune-Inflammation Index in Patients Treated With First-Line Immune Combinations for Metastatic Renal Cell Carcinoma: Insights From the ARON-1 Study	CLINICAL GENITOURINARY CANCER	retrospective	mRCC	906 (88)	128(12)			IO + IO; IO + TKIs		1034	We included patients aged ≥18 years with a histologically confirmed diagnosis of RCC and histologically or radiologically confirmed metastatic disease and treated with first-line immune combinations between January 1st 2017 to February 1st 2023 from 56 centers from 18 countries.	64(25-88)	762 (74)	272 (26)	179 (17)	597 (58)	258 (25)	BMI	25 kg/m2	cut-off was defined by a survival receiver operating characteristic (ROC) analysi	before	Age；Nephrectomy；Histology；Sarcomatoid features；IMDC group；IO+IO vs. IO+TKI；SII	low: 55.7, high: 22.2	0.98	0.75	1.26	0.852	—	low: 20.8, high: 8.5	—	—	—	—
																					SII	1265			Age；BMI ；Nephrectomy；Histology；Sarcomatoid features；IMDC group；IO+IO vs. IO+TKI；SII		1.99	1.5	2.64	<.001	Nephrectomy；Sarcomatoid features；IMDC group；IO+IO vs. IO+TKI		1.57	1.26	1.94	<.001
92	Lolli, Cristian	2016	Systemic immune-inflammation index predicts the clinical outcome in patients with metastatic renal cell cancer treated with sunitinib	Oncotarget	retrospective	mRCC	315 (94.0)	14 (4.2)	Others：6 (1.8)		sunitinib		355	A total of 335 patients with a median age of 63 years (range, 27 to 88 years) who were diagnosed with unresectable or metastatic RCC and underwent first-line treatment with sunitinib were included in the study.	63 (27–88)	238 (71.0)	97 (29.0)	MSKCC score：98 (29.2) IMDC score：117 (35.0)	199 (59.4) 176 (52.5)	38 (11.3) 42 (12.5)	SII baseline	730	The X-tile 3.6.1 software (Yale University, New Haven, CT) was used for bioinformatic analysis of the baseline data to determine the cutoff value of SII.		Age；ECOG PS；Histotype；MSKCC score；IMDC score	low: 13.5, high: 43.6	2.36	1.78	3.14	< 0.0001	Age；ECOG PS；Histotype；MSKCC score；IMDC score	low: 18.7, high: 6.3	1.84	1.43	2.36	< 0.0001
93	Wang, Zhaojuan	2023	Systemic Inflammatory Biomarkers Predict Survival of Patients Treated With Tyrosine Kinase Inhibitors for Metastatic Renal Cell Carcinoma	Cancer control : journal of the Moffitt Cancer Center	retrospective	mRCC	181	29			sunitinib or sorafenib		210	Data from continuous selection 210 patients with mRCC who were treated with sunitinib or sorafenib at XXXXX (Double Anonymization) Hospital between 2007 and 2017 were retrospectively reviewed.	≤57 years：101 >57 years：109	155	55				NLR	2.85	The cut point level was determined using X-tile software.	before	Histologic type；Tumor nucleus grade；Initial TNM stage；Tumor size；Pulmonary metastasis；IMDC	low: longer, high: shorter	1.682	1.099	2.575	0.017		low: longer, high: shorter
94	Korkmaz, Mustafa	2023	Systemic Inflammatory Markers Predicting the Overall Survival of Patients Using Tyrosine Kinase Inhibitors in the First-line Treatment of Metastatic Renal Cell Carcinoma	Journal of the College of Physicians and Surgeons--Pakistan : JCPSP	retrospective	mRCC	91(82.7%)	19 (17.3%)			sunitinib or pazopanib		110	A total of 110 patients with mRCC who received sunitinib or pazopanib for at least 3 months were enrolled.	>65: 35 ≤65: 75	75 (68.2%)	35(31.8%)	26 (23.6%)	49 (44.5%)	35 (31.8%)	CAR	4.73	Subjects were divided into 2 groups as high and low based on the cut-off values calculated by ROC analysis of CAR, LNR, PLR, PNI, SII, and SIRI.	before	Metastasis at the time of diagnosis；Primary surgery；Grade；Lymphovascular invasion；IMDC；NLR；PLR；PNI；SII；SIRI	low: 34.3, high: 13.8	2.112	1.299	3.434	0.003		low: 18.5, high: 29
																					NLR	2.33			Metastasis at the time of diagnosis；Primary surgery；Grade；Lymphovascular invasion；IMDC；CAR；PLR；PNI；SII；SIRI	low: 37.4, high: 15	1.967	1.221	3.17	0.005	Age；Metastasis at the time of diagnosis；Necrosis；PLR	low: 38, high: 14.9	1.199	0.587	2.449	0.618
																					PLR	161.58			Metastasis at the time of diagnosis；Primary surgery；Grade；Lymphovascular invasion；IMDC；CAR；NLR；PNI；SII；SIRI	low30.5, high: 13.8	1.986	1.23	3.206	0.005	Age；Metastasis at the time of diagnosis；Necrosis；NLR	low 38, high: 14.5	2.143	1.037	4.429	0.04
																					PNI	41.6			Metastasis at the time of diagnosis；Primary surgery；Grade；Lymphovascular invasion；IMDC；CAR；NLR；PLR；SII；SIRI	low 47, high: 18.3	0.5	0.307	0.813	0.005		low 20.4, high: 17.1
																					SII	782.56			Metastasis at the time of diagnosis；Primary surgery；Grade；Lymphovascular invasion；IMDC；CAR；NLR；PLR；PNI；SIRI	low 35.9, high: 12.1	1.891	1.177	3.039	0.008		low 25.4, high: 17.1
																					SIRI	1.58			Metastasis at the time of diagnosis；Primary surgery；Grade；Lymphovascular invasion；IMDC；CAR；NLR；PLR；PNI；SII	low 37.4, high: 12.1	1.783	1.083	2.933	0.023		low 25.4, high: 14.9
95	Harris, Wayne B.	2017	Time-dependent effects of prognostic biomarkers of systemic inflammation in patients with metastatic renal cell carcinoma	Tumour biology : the journal of the International Society for Oncodevelopmental Biology and Medicine	Retrospective	mRCC	85	13	6	CHR: 1 SARC: 4 Multiloculated cystic: 1 unknown: 7 TXP: 2 mixed: 16			135	Winship Cancer Institute (Inclusion criteria were as follows: age ⩾18 years and treatment with a targeted agent for mRCC of any histology and concomitant assessments of serum CRP and albumin (within 24 h) on three or more occasions that were at least 10 days apart.)	63(26-83)	99	36				CRP and ALB as composite variables	CRP>10,ALB<35	mGPS: 2	before	Race；Time from Dx to systemic Rx；Total line of Rx；Nephrectomy	10.8	21.41	8.26	55.5	<0.001		9.2
																						CRP>10,ALB≥35	mGPS: 1			NR	0.81	0.09	7.03	0.852		44.7
																						CRP≤10,ALB<35	mGPS: 0			NR	1.79	0.21	15.38	0.598		44.7
																						CRP≤10,ALB≥35				NR	—	—	—	—		44.7
							29	3	5	CHR: 0 SARC: 2 Multiloculated cystic: 0 unknown: 4 TXP: 0 mixed: 3			46	Atlanta VA Medical Center (Inclusion criteria were as follows: age ⩾18 years and treatment with a targeted agent for mRCC of any histology and concomitant assessments of serum CRP and albumin (within 24 h) on three or more occasions that were at least 10 days apart.)	65(33-89)	45	1				CRP and ALB as composite variables	CRP>10,ALB<35	mGPS: 2		Race；Time from Dx to systemic Rx；Total line of Rx；Nephrectomy	10.8	9.68	2.07	45.31	0.004		9.2
																						CRP>10,ALB≥35	mGPS: 1			NR	2.64	0.34	20.4	0.353		44.7
																						CRP≤10,ALB<35	mGPS: 0			NR	——	——	——	——		44.7
																						CRP≤10,ALB≥35				NR	——	——	——	——		44.7
96	Kikuchi, Hiroshi	2025	Validation of five prognostic models treated with axitinib beyond first-line nivolumab plus ipilimumab therapy for metastatic renal cell carcinoma: a Japanese multicenter retrospective study	Japanese journal of clinical oncology	retrospective	mRCC	70 (81.4)	5 (5.8)	Chromophobe carcinoma：2 (2.3) Others ：9 (10.5)		axitinib；nivolumab；ipilimumab	Axitinib was prescribed in accordance with the recommended dosage, with a starting dose of 5 mg twice daily (10 mg/day) [12]. Dose titration was permitted if a patient tolerated the standard dose without experiencing adverse events (AEs).	86	The study included 243 mRCC patients who received first-line IO combination therapy followed by second-line TKI therapy between August 2018 and January 2022.	67 (60–73)	63 (73.3)	23 (26.7)	IMDC：10 (11.6) MSKCC：26 (30.2)	46 (53.5) 44 (51.2)	30 (34.9) 16 (18.6)	Hemoglobin	lower limit of normal		before	less than one year from initial diagnosis; Karnofsky Performance Status<80%; Platelet count; NLR; albumin level; CRP level	NR	1.73	0.64	4.66	0.28		none
																					Platelet count	upper limit of normal			less than one year from initial diagnosis; Karnofsky Performance Status<80%; Hemoglobin; NLR; albumin level; CRP level	NR	1.19	0.47	2.99	0.71		none
																					NLR	2.3			less than one year from initial diagnosis; Karnofsky Performance Status<80%; Hemoglobin; Platelet count; albumin level; CRP level	NR	1.53	0.23	1.85	0.42		none
																					albumin level				less than one year from initial diagnosis; Karnofsky Performance Status<80%; Hemoglobin; Platelet count; NLR; CRP level	NR	2.57	1.18	75.59	0.023		none
																					CRP level				less than one year from initial diagnosis; Karnofsky Performance Status<80%; Hemoglobin; Platelet count; NLR; albumin level	NR	1.85	0.63	5.42	0.26		none
97	Pérez-Valderrama, B.	2016	Validation of the international metastatic renal-cell carcinoma database consortium (IMDC) prognostic model for first-line pazopanib in metastatic renal carcinoma: The Spanish oncologic genitourinary group (SOGUG) SPAZO study	Annals of Oncology	retrospective	mRCC	260(93.5%)	13 (4.7%)	chromophobe: 4 (1.4%)	Bellini's duct tumour: 1(0.4%)	pazopanib		278	In order to obtain a non-biased dataset, we selected 34 centres in Spain, geographically representative of all regions, with at least five patients treated with first-line pazopanib for mRCC in daily clinical practice since April 2011 (date of approval of pazopanib in Spain) to June 2014.	66( 26–92)	190(68.3%)	88(31.7%)	54 (19.4%)	159 (57.2%)	65 (23.4%)	Hb	lower limit of normal		before	KPS; platelets; neutrophils; Ca; interval from diagnostic to metastases	NR	1.14	0.8	1.7	P < 0.001
																					platelets	upper limit of normal			KPS; Hb; neutrophils; Ca; interval from diagnostic to metastases		2.1	1.1	3.8	P < 0.001
																					neutrophils	upper limit of normal			KPS; Hb; platelets; Ca; interval from diagnostic to metastases		2	1.1	3.8	P < 0.001
																					Ca	upper limit of normal			KPS; Hb; platelets; neutrophils; interval from diagnostic to metastases		1.5	0.9	2.4	P < 0.001
98	Ladoire, Sylvain	2011	Visceral fat area as a new independent predictive factor of survival in patients with metastatic renal cell carcinoma treated with antiangiogenic agents	The oncologist	retrospective	mRCC					bevacizumab, sunitinib, or sorafenib(n=64) cytokines(n=49)		113	On the basis of a retrospective cohort study, 113 consecutive patients with mRCC treated with first-line cytokines or VEGF-targeted therapy (sunitinib, sorafenib, or bevacizumab) between June 2001 and June 2009 at the Georges François Leclerc Center (Dijon, France) were included in this study.		42(66)	22(34)				VFA	13349			MSKCC group	low:longer, high: shorter	6.26	2.29	17.08	<0.001
99	O. H. Aktepe	2021	The platelet to lymphocyte ratio predicts overall survival better than the neutrophil to lymphocyte ratio in metastatic renal cell carcinoma	Turkish Journal of Medical Sciences	retrospective	mRCC	78.5	21.5			TKIs (Pazopanib, and sunitinib)		150	A total of 150 consecutive patients with mRCC treated with TKIs between 2008 and 2019 at the Department Of Medical Oncology Unit of a Tertiary-Care Cancer Center were enrolled in the present retrospective-observational cohort study.	60	76	24	0.153	0.573	0.273	NLR	2	the ROC curve and the maximum Youden index analyses	before	PLR、Age、Liver metastases、Bone metastasis、Brain metastasis、IMDC risk group	low: 31.6, high: 14.6	2.535	1.564	4.108	<0.001		none
																					PLR	204			NLR、Age、Liver metastases、Bone metastasis、Brain metastasis、IMDC risk group	low: 27.9, high: 17.4	1.274	0.811	2	0.294		none
100	Oktay Halit Aktepe	2021	The Predictive Value of Red Blood Cell Distribution Width for Survival Outcomes of Metastatic Renal Cell Carcinoma Patients Treated with Targeted Therapy	Nutrition and Cancer	retrospective	mRCC	0.765	0.235			Sunitinib、Pazopanib		104	Onehundred four consecutivepatients treatedwith tar getedtherapy(sunitiniborpazopanib)fromJanuary2008 toMay 2019 at HacettepeUniversityCancer Institute were included in this retrospective and observational study.	58	0.713	0.287	0.086	0.638	0.276	RDW	0.154	Receiver operating characteristic analysis revealed that RDW level 15.4 was the optimal cutoff value for OS prediction with 73.53% sensitivity and 61.11% specificity (area under curve: 0.64, P¼0.012).	baseline	IMDC risk group	low: 52.2, high: 19.9	1.125	1.024	1.235	0.014		low: 13.6, high: 8.4
101	Edouard Auclin	2017	Prediction of Everolimus Toxicity and Prognostic Value of Skeletal Muscle Index in Patients With Metastatic Renal Cell Carcinoma	Clinical Genitourinary Cancer	retrospective	mRCC	0.879	0.105	0.016		everolimus		124	Consecutive mRCC patients treated with everolimus between February 2007 and November 2014 underwent computed tomography scans at a single center performed by the same radiologist. SMI was assessed before everolimus treatment using the L3 cross-sectional area.	60.1	0.774	0.226	0.323	0.5	0.177	SMI tercile	Tercile 3 (highest SMI) vs Tercile 1 (lowest SMI)	SMI divided into terciles (based on baseline CT L3-muscle area)	baseline CT scan performed at everolimus initiation	SMI(continuous) + IMDC prognostic group + BMI + Age + Number of previous TKIs + Sex	T1: 10.1, T2: 9.9, T3 20.5	0.35	0.14	0.87	0.025		none
																					SMI continous				SMI Tercile + IMDC prognostic group + BMI + Age + Number of previous TKIs + Sex		1.1	0.79	1.54	0.62		none
102	İbrahim Vedat Bayoğlu	2023	PNI as a Potential Add-On Biomarker to Improve the IMDC Intermediate Prognostic Score	Journal of Clinical Medicine	retrospective	mRCC	0.818	0.182			sunitinib (67.4 %) or pazopanib (32.6 %)	sunitinib 50 mg QD 2/1 or 4/2 weeks; pazopanib 800 mg QD	185	185 metastatic RCC patients who received first-line TKIs from 2 oncology clinics	61	0.725	0.275	0.47	0.334	0.039	PNI	PNI ≥48 vs <48	ROC curve analysis (AUC 0.443 PFS / 0.569 OS)	pre-treatment laboratory values	IMDC + histology + metastasectomy + liver metastasis	high: 32.3, low: 12.5	0.503	0.328	0.773	0.002	nephrectomy + ECOG + bone metastasis	high: 10.9, low: 3.8	0.547	0.334	0.896	0.01
103	Benoit Beuselinck	2013	Prognostic impact of baseline serum C‐reactive protein in patients with metastatic renal cell carcinoma treated with sunitinib	BJU International	retrospective chart review	mRCC	1				sunitinib	50 mg/day; 4-week-on, 2-week-off schedule	200	consecutive patients with clear-cell mRCC who started sunitinib as first-line targeted therapy between Jan 2005–Oct 2012 in three hospitals	59	71	29	0.13	0.55	0.33	CRP	CRP ≤5 mg/L vs >5 mg/L	upper limit of normal (ULN) in the three institutions was 5 mg/L	baseline serum CRP level before sunitinib initiation	Time diagnosis to start of systemic treatment <12 months Karnofsky PS, per 10 Haemoglobin, per g/dL Corrected calcium, per mg/dL Neutrophil count, per 1000 Blood platelets count, per 100 000	normal 50, high 12	1.29	1.16	1.43	<0.001	Time diagnosis to start of systemic treatment <12 months Karnofsky PS, per 10 Haemoglobin, per g/dL Corrected calcium, per mg/dL Neutrophil count, per 1000 Blood platelets count, per 100 000	normal 25, high 8	1.14	1.03	1.26	0.01
104	E. Bolzacchini	2022	Prognostic role of hematologic parameters of metastatic renal cell carcinoma treated with sunitinib	Tumori	retrospective	mRCC	92	8			sunitinib	Sunitinib was administered according to a 4/2 schedule (sunitinib 50 mg once a day, 4 weeks of treatment followed by 2 weeks without treatment), and modified (2:1 sched ule) if necessary.	100	/	63 (38-88)	70	30	12 (12.0)	67 (67.0)	13 (13.0)	NLR	3	available literature	baseline	Heng score,KPS,prior nephrectomy,metastatic sites,NLR,PLR,LMR,Macrocytosis		1.39	0.72	2.67	P>0.005			0.95	0.54	1.66	P>0.05
																					PLR	150					1.83	0.83	4.04	P>0.005			2.04	1.04	4.05	P<0.05
																					LMR	3					1.39	0.68	2.86	P>0.005			1.5	0.82	2.76	P>0.05
105	Wen Cai	2017	Pretreatment Serum Prealbumin as an Independent Prognostic Indicator in Patients With Metastatic Renal Cell Carcinoma Using Tyrosine Kinase Inhibitors as First-Line Target Therapy	Clinical Genitourinary Cancer	retrospective	mRCC	0.951	0.049			sorafenib 66.4%sunitinib 33.6 %	sorafenib 400 mg bid… sunitinib 50 mg qd 4/2 schedule	143	mRCC who received sorafenib or sunitinib as first-line targeted therapy at Renji Hospital, Mar 2006–Jul 2015	60	79	21	0.434	0.413	0.154	pretreatment serum prealbumin	<200 mg/L vs ≥200 mg/L	clinical cutoff 200 mg/L; ROC-derived optimal 218 mg/L not used	serum prealbumin measured within 1 week before TKI initiation	prealbumin + Fuhrman + Heng grade	low: 10, high: 34	1.93	1.14	3.381	0.015	prealbumin + Fuhrman + Heng grade	low: 6, high: 14	2.021	1.227	3.329	0.006
106	B. Cetin	2012	Prognostic Factors for Overall Survival in Patients With Metastatic Colorectal Carcinoma Treated With Vascular Endothelial Growth Factor-Targeting Agents	ASIAN PACIFIC JOURNAL OF CANCER PREVENTION	retrospective	mRCC					FOLFIRI or XELOX plus bevacizumab		170	consecutive patients with unresectable mCRC treated with FOLFIRI/XELOX/IFL + bevacizumab (first- or second-line) in three Turkish centers, Aug 2006–Jul 2010	>60 29.41%; <60 70.59%	55.3	44.7	ASMO			neutrophilia (>ULN)	neutrophil count > upper limit of normal	institutional ULN	baseline laboratory values before anti-VEGF therapy	neutrophilia + LDH + PFS	low: 20, high, 9	2.18	1.169	4.065	0.014		none
107	M. Coriano	2025	Role of Hb to RDW ratio in metastatic renal cell carcinoma patients treated with first-line immunotherapy combinations	Immunotherapy	retrospective	mRCC	291（90.1%）	14（4.3%）	3（0.9%）	15（4.6%）	First-line immunotherapy combinations: • TKI + ICI (e.g., axitinib + pembrolizumab, cabozantinib + nivolumab, lenvatinib + pembrolizumab, avelumab + axitinib, atezolizumab + bevacizumab) • ICI + ICI (ipilimumab + nivolumab)		329	We conducted a sub-analysis of a multicentric observational retrospective study (ARON-1) involving patients affected by mRCC treated with first-line immunotherapy combinations – TKI plus ICI or ICI plus ICI (i.e., ipilimumab plus nivolumab) – between January 2016 and December 2022 in nine Italian centers and one Slovenian center. Based on the geographic location of the recruiting centers, the stu…	65.5 years ≤70 years: 64.4% >70 years: 35.6%	244 (74.2%)	85 (25.8%)	50 (15.2%)	214 (65.0%)	65 (19.8%)	Hemoglobin to Red Cell Distribution Width (Hb/RDW) ratio	0.9 (based on median value 0.893)	Median of study population and literature support	Baseline (before treatment initiation)	Surgery, Bone metastases, Liver metastases, Brain metastases, Synchronous metastatic disease, IMDC risk group, Number of metastatic sites, BMI, NLR.	low 21, high 42	1.75	1.11	2.79	0.017	Sex, Surgery, Bone metastases, Liver metastases, Brain metastases, Synchronous metastatic disease, IMDC risk group, Type of immunotherapy combination, Number of metastatic sites, BMI, NLR.	low 22.01, high 8.98	1.67	1.15	2.45	0.008
108	T. Fujita	2017	Prognostic effect of serum C-reactive protein kinetics on advanced renal cell carcinoma treated with sunitinib	Molecular and clinical oncology	Retrospective single-institution study	aRCC	53 (94.6%)	3 (5.4%)			Sunitinib	50 mg orally once daily (4 weeks on, 2 weeks off)	56	A total of 56 consecutive patients with advanced RCC treated with sunitinib between December, 2008 and December, 2012 were enrolled in the present study.	65 years (range: 36–80)	40 (71.4%)	16 (28.6%)				CRP kinetics (pretreatment and early normalization)	3 cohorts: 1. Normal CRP (≤0.30 mg/dl) 2. Normalized CRP (>0.30 → ≤0.30 within 2 cycles) 3. Non-normalized CRP (>0.30 and never normalized)	Based on pretreatment level and normalization within 2 cycles of sunitinib	Baseline and every 2–4 weeks during treatment	Gender (male) ECOG PS (0 vs ≥1) MSKCC risk (non-poor vs poor) Prior nephrectomy (yes vs no) T stage (T1–2 vs ≥T3) Grade (1–2 vs 3–4) Prior immunotherapy (yes vs no) Prior sorafenib (yes vs no) Single metastatic site (yes vs no) First-line treatment (yes vs no)	low: 31, high 15	0.334	0.148	0.755	0.0084		none
109	L. Gil	2022	Prognostic Impact of Baseline Neutrophil-to-Eosinophil Ratio in Patients With Metastatic Renal Cell Carcinoma Treated With Nivolumab Therapy in Second or Later Lines	CUREUS JOURNAL OF MEDICAL SCIENCE	retrospective	mRCC	38 (77.6%)	9 (18.4%)	2 (4.1%)		Nivolumab monotherapy (second or later lines)		49	This multicenter retrospective cohort study considered patients with mRCC who were treated with nivolumab as second or subsequent lines at the medical oncology units of Centro Hospitalar Universitário Lisboa Central, Centro Hospitalar de Lisboa Ocidental, Centro Hospitalar Barreiro Montijo, and Hospital Beatriz Ângelo in Portugal, between June 2017 and April 2021. Patients who received immunother…	61 years (range: 28–85)	42 (85.7%)	7 (14.3%)	9 (18.4%)	34 (69.4%)	6 (12.2%)	Baseline Neutrophil-to-Eosinophil Ratio (NER)	48 (derived using additive Cox model for PFS)	NER < 48 (low-risk) vs NER ≥ 48 (high-risk)	Baseline (before nivolumab initiation)	progressive disease		3.85	1.33	11.17	0.013	Only NER remained in the final model after multivariable selection (p ≤ 0.25 in univariate).		3.92	1.66	9.23	0.002
110	G. C. Giudice	2025	The prognostic value of the haemoglobin/red cell distribution width ratio in a cohort of pre-treated patients with renal cell carcinoma receiving nivolumab	Cancer Treatment and Research Communications	retrospective	mRCC	304 (85.4%)	26 (7.3%)	10 (2.8%)	16 (4.5%)	Nivolumab monotherapy (second or later line)		356	The present report is a sub-analysis of the Meet-URO 15 trial, aimed at evaluating the potential prognostic role of Hb/RDW ratio. Patients had a histologically confirmed diagnosis of mRCC and had previously received at least one treatment for metastatic disease. They were treated with nivolumab monotherapy, until clinical or radiological progressive disease (PD), unacceptable toxicity, death, or …	63 years (IQR: 54–70)	253 (71%)	103 (29%)	79 (22.2%)	224 (62.9%)	47 (13.2%)	Haemoglobin/Red Cell Distribution Width (Hb/RDW) ratio	0.9 (literature-based) and 0.7 (time-dependent AUC-derived)	≥0.9 vs <0.9；≥0.7 vs <0.7	Baseline (before nivolumab initiation)	IMDC score, NLR	Hb/RDW≥0.7:30.1, Hb/RDW<0.7, 9.38, Hb/RDW≥0.9:34.4,Hb/RDW<0.9, 16.1	0.63	0.49	0.81	<0.001	IMDC score, NLR	Hb/RDW≥0.7:8.1, Hb/RDW<0.7, 4, Hb/RDW≥0.9:8.8, Hb/RDW<0.9, 4.7	0.63	0.49	0.81	<0.001
111	W. J. Gu	2015	Prognostic Value of Components of Body Composition in Patients Treated with Targeted Therapy for Advanced Renal Cell Carcinoma: A Retrospective Case Series	PLOS ONE	retrospective	aRCC					Targeted therapy (VEGF and mTOR inhibitors): sunitinib, sorafenib, axitinib, pazopanib, famitinib, everolimus		124	Chinese patients with advanced RCC treated at Fudan University Cancer Center (2008–2012)	58 years (IQR: 51–64)	80 (64.5%)	44 (35.5%)	Heng risk score: HI-risk 4.8%, Low 95.2%			Visceral Adipose Tissue Index (VAT index, cm²/m²)	Male: 33.3 cm²/m² Female: 17.7 cm²/m² (derived using X-tile software)	High vs. Low VAT index (based on sex-specific optimal cut-offs)	Baseline (before targeted therapy initiation)	KPS <80%, Hemoglobin < LLN,Calcium > ULN, Neutrophil count > ULN, Platelet count > ULN	high: 38.4, low 11.9	2.087	1.222	3.566	0.007		none
112	S. Gunduz	2014	Prognostic value of hematologic parameters in patients with metastatic renal cell carcinoma using tyrosine kinase inhibitors	Asian Pacific Journal of Cancer Prevention	retrospective	mRCC					Tyrosine kinase inhibitors (TKIs): • Sunitinib (77.8%) • Sorafenib (11.1%) • Pazopanib (11.1%)		45	Pre-treated mRCC patients from Akdeniz University and Afyon Kocatepe University (2009–2013). Prognostic value of hematologic parameters in patients with metastatic renal cell carcinoma using tyrosine kinase inhibitors	63 years (range: 41–90)	34 (75.6%)	11 (24.4%)				NLR	2 (NLR ≤2 vs >2)	Based on baseline NLR	Baseline (before TKI initiation)	Calcium <9 mg/dl vs ≥9 mg/dl	none	Significant	1.15	18.1	0.031		low: 23.9, high 8.6
113	D. Y. C. Heng	2009	Prognostic factors for overall survival in patients with metastatic renal cell carcinoma treated with vascular endothelial growth factor-targeted agents: Results from a large, multicenter study	Journal of Clinical Oncology	retrospective	mRCC	50	595			sunitinib, sorafenib, and bevacizumab		645	Baseline characteristics and outcomes on 645 patients with anti-VEGF therapy–naïve metastatic RCC were collected from three US and four Canadian cancer centers.	60 (13-88)	645					Hb	< LLN	Laboratory values were standardized against institutional ULN and LLN values when appropriate.	baseline	hemoglobin less than the LLN (P < .0001), serum corrected calcium greater than the ULN (P = .0006), Karnofsky performance status less than 80% (P < .0001) and time from initial diagnosis to initiation of therapy of less than 1 year (P = .0098)	favorable-risk group: not reached,the intermediate-risk group: 27, poor-risk group: 8.8	1.72	1.31	2.26	0.0001		none
																					Neutrophil count	> ULN					2.42	1.72	3.39	<0.0001
																					Platelet count	> ULN					1.49	1.09	2.03	0.0121
114	J. Huszno	2019	The Role of Neutrophil-Lymphocyte Ratio, Platelet-Lymphocyte Ratio, and Platelets in the Prognosis of Metastatic Renal Cell Carcinoma	ONCOLOGY	retrospective	mRCC	majority				First-line TKI or IFN-α: • Sunitinib (n=72) • IFN-α (n=40) • Pazopanib (n=29)		141	Polish patients (2006–2016) with mRCC treated at Maria Skłodowska-Curie Cancer Center	62 years (range: 38–81)	92 (65%)	49 (35%)	ZUBROD PS: 135 patients (95.7%) had ZUBROD PS 0–1 6 patients (4.3%) had ZUBROD PS 2			NLR	NLR >3.68	ROC-derived optimal cut-offs	Baseline (before first-line systemic therapy)	PLR, Platelet count, Neutrophil count	low: 36.1, high 7.8	2.1	1.23	3.59	0.007		low: 17.6, high: 5.7
																					PLR	PLR >144.4	ROC-derived optimal cut-offs	Baseline (before first-line systemic therapy)	NLR, Platelet count, Neutrophil count	low: 17.6, high: 5.7	2.2	1.25	3.88	0.006	Fuhrman grade, Neutrophils,Lymphocytes	low: 71.2, high: 16.6	2.25	1.48	3.43	0.0002
115	H. Ishihara	2019	Predictive Impact of Peripheral Blood Markers and C-Reactive Protein in Nivolumab Therapy for Metastatic Renal Cell Carcinoma	TARGETED ONCOLOGY	retrospective	mRCC	n=45, 77.6%	n=13, 22.4%			Nivolumab (anti-PD-1 immune checkpoint inhibitor)	3 mg/kg intravenously every 2 weeks	58	Patients with mRCC who received nivolumab after failure of at least one targeted therapy at Tokyo Women’s Medical University and its affiliated institution between June 2013 and June 2019	≥65 years: 34 (58.6%); median age not reported	45 (77.6%)	13 (22.4%)	4 (6.90%)	32 (55.2%)	22 (37.9%)	NLR	NLR; ≥3 vs. <3	Cutoff values based on previous studies in mRCC and other cancers	Pretreatment (within 2 weeks before initiation of nivolumab therapy)	IMDC risk group, liver metastasis status	none	3.34	1.18	11.9	0.0218		none
																					Monocyte-Lymphocyte Ratio(MLR)	MLR; ≥0.3 vs. <0.3			IMDC risk group, liver metastasis status	none	3.42	1.06	15.3	0.0381	Monocyte-Lymphocyte Ratio (MLR; ≥0.3 vs. <0.3)	none	2.65	1.3	5.86	0.0068
																					CRP	CRP; ≥1.0 mg/dl vs. <1.0 mg/dl			IMDC risk group, liver metastasis status	none	4.98	1.39	31.9	0.0108		none
116	T. Köşeci, M	2025	Prognostic Significance of the Combined Albumin-To-Alkaline Phosphatase Ratio (AAPR) and Haemoglobin–Albumin–Lymphocyte–Platelet (HALP) Score in Patients with Metastatic Renal Cell Carcinoma Treated by Targeted Therapy: A New Prognostic Combined Risk Scoring	Journal of Clinical Medicine	retrospective	mRCC	85.7% (n=126)	14.3% (n=21)			Targeted therapy with TKIs: • Sunitinib • Pazopanib	• Sunitinib (50 mg/day, 4 weeks on/2 weeks off) • Pazopanib (800 mg/day)	147	Turkish patients (2011–2021) from Adana City Hospital & Kocaeli University	64.1 ± 11.9 years	77.6% (n=114)	22.4% (n=33)	MSKCC risk grouping17.7%（n = 26）	60.5%（n = 89）	21.8%（n = 32）	Combined Risk Scoring (CRS) based on HALP score and AAPR	Moderate-CRS vs Low-CRS	CRS groups: • Low-CRS: high HALP & high AAPR • Moderate-CRS: either low • High-CRS: both low. HALP: 29.4 (AUC=0.602), AAPR: 0.40 (AUC=0.769)	Baseline (before TKI initiation)	Age, Sex, Tumour location, Grade, Histological subtype, Nephrectomy status	51.6	2.42	1.11	5.27	0.026		none
																						High-CRS vs Low-CRS				20.7	3.76	1.72	8.23	0.001		none
																						Nephrectomy (Present vs Absent)				10.4	0.24	0.13	0.43	<0.001		none
117	Y. Kusuda	2013	Prognostic prediction in patients with metastatic renal cell carcinoma treated with sorafenib based on expression levels of potential molecular markers in radical nephrectomy specimens	UROLOGIC ONCOLOGY-SEMINARS AND ORIGINAL INVESTIGATIONS	retrospective	mRCC	0.957	0.043			Sorafenib	400 mg twice daily	45	Cytokine-refractory mRCC patients treated with sorafenib after radical nephrectomy	66 years (range 42–83)	0.778	0.222	0.356	0.6	0.044	PDGFR-β expression (strong vs weak)	Strong expression defined as ≥10% tumor cells with moderate/strong staining	Immunohistochemistry staining intensity	Baseline (in radical nephrectomy specimens)	ECOG PS, Time from diagnosis to treatment <1 year, Hemoglobin, Corrected calcium, LDH, Neutrophil count, PNI (>41 vs ≤41)	none					Bone metastasis	none	6.29	1.18	33.33	0.032
118	W. A. Kwon	2017	Pretreatment Prognostic Nutritional Index Is an Independent Predictor of Survival in Patients With Metastatic Renal Cell Carcinoma Treated With Targeted Therapy	Clin Genitourin Cancer	retrospective	mRCC	102 (82%)	15 (12%)		8 (6%)	Sunitinib (n=91), Sorafenib (n=17), Pazopanib (n=17)		125	Patients with metastatic RCC treated with first-line targeted therapy at the National Cancer Center, Korea (2007–2014)	58 years (IQR: 51–66)	99 (79.2%)	26 (20.8%)	MSKCC:12 (9.6%)	67 (53.6%)	25 (20.0%)Unknown: 21 (16.8%)	Prognostic Nutritional Index (PNI)	≤41 vs. >41	Based on highest discrimination (C-index) for OS	Pretreatment (before initiation of targeted therapy)		low: 29.9						high: longer, low: shorter
																		Heng: - Favorable: 20 (16.0%)	72 (57.6%)	19 (15.2%)Unknown: 14 (11.2%)						high: longer
																					Base Model + PNI (Categorical)				ECOG PS, Time from diagnosis to treatment <1 year, Hemoglobin, Corrected calcium, LDH, Neutrophil count, PNI (>41 vs ≤41)		0.51	0.3	0.86	0.011	ECOG PS, Histology, Hemoglobin, Time from diagnosis to treatment <1 year, PNI (>41 vs ≤41)		0.3	0.12	0.74	0.009
																					MSKCC Model + PNI (Categorical)				ECOG PS, Time from diagnosis to treatment <1 year, Hemoglobin, Corrected calcium, LDH, PNI (>41 vs ≤41)		0.53	0.32	0.9	0.02
																					Heng Model + PNI (Categorical)				ECOG PS, Time from diagnosis to treatment <1 year, Hemoglobin, Corrected calcium, Neutrophil count, PNI (>41 vs ≤41)		0.54	0.33	0.9	0.017
119	S. Lee	2024	Prognostic Role of Pre-Treatment Body Composition Parameters in Patients Undergoing First-Line Immunotherapy for Metastatic Renal Cell Carcinoma	Cancer Management and Research	retrospective	mRCC	89 (87.3%)	13 (12.7%)			Ipilimumab + Nivolumab (n=62) Pembrolizumab + Axitinib (n=28) Nivolumab + Cabozantinib (n=5) Pembrolizumab + Lenvatinib (n=4) Avelumab + Axitinib (n=3)		102	Patients with mRCC who received first-line immune checkpoint inhibitor (ICI)-based therapy at Samsung Medical Center, Korea (2019–2023)	59.8 ± 12.5 years	77 (75.5%)	25 (24.5%)	8 (7.8%)	54 (52.9%)	40 (39.2%)	Subcutaneous Fat Index (SFI)	Sex-specific median: Males: 32.8 cm²/m² Females: 17.6 cm²/m²	Sex-specific median within cohort	Pretreatment (before initiation of ICI-based therapy)	Age, Treatment regimen, Histological type, Cytoreductive nephrectomy, IMDC risk, Number of metastasis sites, SFI (high vs low)	high: longer, low: shorter	0.37	0.15	0.9	0.029	Age, Treatment regimen, Histological type, Cytoreductive nephrectomy, IMDC risk, Number of metastasis sites, SFI (high vs low)	high: longer, low: shorter	0.61	0.34	1.08	0.088
120	G. N. Marta	2020	Prognostic Value of Systemic Inflammatory Biomarkers in Patients with Metastatic Renal Cell Carcinoma	PATHOLOGY & ONCOLOGY RESEARCH	retrospective	mRCC	223 (80.8%)	20 (7.2%)	17 (6.1%)	Non-clear cell: 46 (16.6%) Sarcomatoid: 7 (2.5%) Chromophobe: 5 (1.4%) Translocation: 4 (1.8%)	Pazopanib (54.7%) Sunitinib (45.3%)		276	Patients with mRCC treated with first-line pazopanib or sunitinib at a single Brazilian cancer center (2009–2017)	58.1 years (range: 9.9–85.9)	173 (62.7%)	103 (37.3%)	31 (11.2%)	157 (56.9%)	88 (31.9%)	NLR	NLR (>3.5 vs ≤3.5)	Based on previously published literature	Pretreatment (before initiation of TKI therapy)	PLR (>200 vs ≤200), Sarcomatoid histology, MSKCC risk group (Poor vs Favorable)	low: 17.8, high: 9.6	1.39	1.01	1.91	0.04		none
																					PLR	PLR (>200 vs ≤200)			NLR (>3.5 vs ≤3.5), Sarcomatoid histology, MSKCC risk group (Poor vs Favorable)	low: 17, high: 10.3	1.2	0.87	1.65	0.206		none
																					COP-NLR (Combination of Platelet and NLR)	COP-NLR: 0, 1, 2 (based on platelet >310×10⁹/L and NLR >3.5)				19						none
																					COP-NLR (2 vs 0)				Sarcomatoid histology, MSKCC risk group (Poor vs Favorable)	7.4	1.78	1.16	2.72	0.008		none
																					COP-NLR (1 vs 0)				Sarcomatoid histology, MSKCC risk group (Poor vs Favorable)	13.1	1.36	0.96	1.92	0.087		none
121	Y. Matsushita	2024	Prognostic outcomes in patients with metastatic renal cell carcinoma receiving second-line treatment with tyrosine kinase inhibitor following first-line immune-oncology combination therapy	International journal of urology : official journal of the Japanese Urological Association	Retrospective	mRCC	182 (74.9%)	Non-clear cell RCC (non-ccRCC): 53 (21.8%)		8 (3.3%)	Second-line TKI after first-line IO combo: - Cabozantinib (most common) - Axitinib - Pazopanib - Sunitinib - Sorafenib		243	Japanese patients with mRCC who received second-line TKI after first-line IO combo therapy (IO–IO or IO–TKI) from 34 institutions (JUOG group)	<70 years: 152 (62.6%) ≥70 years: 90 (37.0%)	186 (76.5%)	57 (23.5%)	27 (11.1%)	27 (11.1%)	75 (30.9%)	CRP	CRP (>0.5 vs ≤0.5 mg/dL)	Based on clinical commonly used thresholds	Pretreatment (before initiation of second-line TKI)	Histopathological type, Albumin, CRP	none	2.41	1.41	4.14	0.001	Histopathological type, Albumin, CRP	none	CRP (>0.5 vs ≤0.5 mg/dL)	2.29	1.56	3.35
																		MSKCC：Favorable: 76 (31.3%)	Intermediate: 125 (51.4%)	Poor: 42 (17.3%)						none						none
122	R. Motzer	2013	Prognostic factors for survival in 1059 patients treated with sunitinib for metastatic renal cell carcinoma	British Journal of Cancer	Retrospective	mRCC	0.97	Other: 3%			Sunitinib	50 mg/day (4 weeks on, 2 weeks off) or 37.5 mg/day continuous dosing	1059	Patients with mRCC treated with sunitinib in six prospective clinical trials (first-line or cytokine-refractory)	60 years (range: 24–87)	0.7	0.3	MSKCC: Favorable (0 risk factors): 39%	0.39	Poor (≥3): 4% Missing: 17%	Neutrophils (>ULN vs ≤ULN)	ULN	Based on MSKCC model and literature-defined thresholds	Pretreatment (before sunitinib initiation)	ECOG PS, Time to treatment, LDH, Hgb, Ca, Neutrophils, Platelets, Prior cytokine, Ethnic origin, Bone metastases	low: 25.1, high: 11.7	0.681	0.508	0.915	0.0107	ECOG PS, Time to treatment, LDH, Hgb, Ca, Neutrophils, Platelets, Prior cytokine, Ethnic origin	low: 10.6, high: 3.4	0.629	0.483	0.821	0.0006
																					Platelets (>ULN vs ≤ULN)	ULN			ECOG PS, Time to treatment, LDH, Hgb, Ca, Neutrophils, Platelets, Prior cytokine, Ethnic origin, Bone metastases	low: 26.8, high: 10.1	0.67	0.505	0.889	0.0055	ECOG PS, Time to treatment, LDH, Hgb, Ca, Neutrophils, Platelets, Prior cytokine, Ethnic origin	low: 10.7, high: 4.1	0.607	0.469	0.785	0.0001
																					Corrected Calcium (>10 vs ≤10 mg/dL)	(>10 vs ≤10 mg/dL)			ECOG PS, Time to treatment, LDH, Hgb, Ca, Neutrophils, Platelets, Prior cytokine, Ethnic origin, Bone metastases	low: 10.9, high: 26.9	2.208	1.722	2.832	<0.0001	ECOG PS, Time to treatment, LDH, Hgb, Ca, Neutrophils, Platelets, Prior cytokine, Ethnic origin	low: 5.1, high: 10.6	1.374	1.08	1.747	0.0096
																					LDH (>1.5×ULN vs ≤1.5×ULN)	(>1.5×ULN vs ≤1.5×ULN)			ECOG PS, Time to treatment, LDH, Hgb, Ca, Neutrophils, Platelets, Prior cytokine, Ethnic origin, Bone metastases	low: 10, high: 25	1.571	1.103	2.238	0.0123	ECOG PS, Time to treatment, LDH, Hgb, Ca, Neutrophils, Platelets, Prior cytokine, Ethnic origin	low: 4.1, high: 10.5	1.664	1.201	2.305	0.0022
																					Hemoglobin: <LLN vs ≥LLN	LLN			ECOG PS, Time to treatment, LDH, Hgb, Ca, Neutrophils, Platelets, Prior cytokine, Ethnic origin, Bone metastases	low: 13.7, high: 30.9	1.548	1.245	1.925	<0.0001	ECOG PS, Time to treatment, LDH, Hgb, Ca, Neutrophils, Platelets, Prior cytokine, Ethnic origin	low: 6.5, high: 11.1	1.384	1.144	1.675	0.0008
123	K. Ning	2022	Perirenal Fat Thickness Significantly Associated with Prognosis of Metastatic Renal Cell Cancer Patients Receiving Anti-VEGF Therapy	Nutrients	Retrospective	mRCC	249 (69.6%)				Sunitinib (51.1%), Axitinib (19.0%), Pazopanib (16.8%), Sorafenib (8.4%), Bevacizumab (4.7%)		358	Chinese mRCC patients receiving first-line anti-VEGF therapy from 3 large-volume hospitals (2008–2020)	56 years (IQR: 48–64)	267 (74.6%)	91 (25.4%)	60 (16.8%)	192 (53.6%)	106 (29.6%)	Perirenal Fat Thickness (PRFT)	> Median (1.6 cm) vs ≤ Median	Based on cohort median	Pretreatment (within 3 months before anti-VEGF therapy initiation)	Gender, IMDC score	low; worse, high: better	0.57	0.35	0.93	0.024	Gender, IMDC score	low; 9.4, high: 12.8	0.78	0.61	0.98	0.035
124	A. B. Nixon	2022	Predictive Biomarkers of Overall Survival in Patients with Metastatic Renal Cell Carcinoma Treated with IFNa +/- Bevacizumab: Results from CALGB 90206 (Alliance)	Clinical Cancer Research	Retrospective	mRCC	1				Experimental arm: Bevacizumab + interferon alpha (BEV+IFN); - Control arm: Interferon alpha alone (IFN)	administered per CALGB 90206 trial protocol	498	Patients enrolled in CALGB 90206 (phase III trial) with mRCC, Karnofsky PS ≥70%, no CNS metastases, and adequate organ function	61 years (interquartile range: 55–70 years)	339 (68%)	159 (32%)	MSKCC (Motzer) risk classification: Favorable (0 factors): 27%	(1–2 factors): 64%	Poor (≥3 factors): 9%	Hepatocyte Growth Factor (HGF; continuous)	High (>173.6 pg/ml) vs. Low (≤173.6 pg/ml)	Median values of IL-6 and HGF in the training set	Baseline (pretreatment, before randomization to treatment arms)	Motzer risk score (≥3 vs. <3)	high-risk: 10.2, low-risk 0.78	1.19	1	1.33	Not specified (prognostic factor)		none
																					Interleukin-6 (IL-6; continuous)	IL-6: High (>15.9 pg/ml) vs. Low (≤15.9 pg/ml);			Motzer risk score (≥3 vs. <3)		1.27	1.11	1.42	Not specified (prognostic factor)	Nephrectomy history, Motzer risk score (≥3 vs. <3)	none	1.13	1	1.22	Not specified (prognostic factor)
125	K. Ohba	2024	Predictive factors of nivolumab plus ipilimumab treatment efficacy in metastatic renal cell carcinoma patients	Japanese Journal of Clinical Oncology	Retrospective	mRCC	46 (68.7%)		11 (16.4%)		Nivolumab plus ipilimumab	Nivolumab: 240 mg Ipilimumab: 1 mg/kg	67	Patients with metastatic renal cell carcinoma treated with nivolumab plus ipilimumab as first-line therapy.	70 years（21–89 years）	49 (73.1%)	18 (26.9%)		38 (56.7%)	29 (43.3%)	CRP	CRP > 1.0 mg/dL (upper limit of normal for inflammatory status)	Clinical and laboratory standard definitions; presence/absence of clinically documented paraneoplastic symptoms (e.g., pain, anorexia, fatigue)	Baseline (at initiation of nivolumab plus ipilimumab treatment)		high: worse, low: better					Age, gender, ECOG PS, histology, IMDC risk group	high: better, low: worse	1.506	0.759	2.985	0.241
126	T. J. Park	2016	Prognostic significance of platelet-lymphocyte ratio in patients receiving first-line tyrosine kinase inhibitors for metastatic renal cell cancer	SpringerPlus	Retrospective	mRCC	1				Tyrosine kinase inhibitors (TKIs): Sunitinib, Pazopanib	Sunitinib: 50 mg per day for 4 weeks, followed by a 2-week rest period. - Pazopanib: 800 mg per day, continuously for 4 weeks (both as monotherapy; dose reduction allowed for toxicity per standard recommendations).	63	Patients with histologically confirmed clear cell mRCC; received first-line sunitinib or pazopanib between 2007 and 2013; no prior systemic therapy; treated per standard approved schedule and dosage; available clinical and follow-up data (median follow-up: 17.5 months, IQR: 9.2–28.4 months).	63.1 years (interquartile range [IQR]: 56.0–70.5 years)	52 (82.5%)	11 (17.5%)	19 (30.2%)	41 (65.1%)	3 (4.8%)	Inflammatory/nutritional indicator: Platelet–lymphocyte ratio (PLR)	PLR > 150	Determined by receiver operating characteristic (ROC) curve analysis (AUC = 0.75, p=0.001)	Baseline (pretreatment, just prior to initiation of TKI therapy)	Age, gender, ECOG PS, histology, IMDC risk group	low: 50.5, high: 13.7	16.1	4.4	58.4	0.001	Age, gender, ECOG PS, histology, IMDC risk group	low: 18.1, high: 4.4	13.1	5.14	33.2	0.001
127	A. I. Parosanu	2023	The Prognostic Value of Neutrophil-to-Lymphocyte Ratio in Patients with Metastatic Renal Cell Carcinoma	CURRENT ONCOLOGY	Retrospective	mRCC	1				Tyrosine kinase inhibitors (TKIs); Immune checkpoint inhibitors (ICIs: Nivolumab + Ipilimumab)	Administered as first-line therapy per approved standard regimens; specific dosage details not explicitly reported in the manuscript.	74	Patients with histologically confirmed metastatic or locally advanced unresectable clear cell RCC; aged ≥18 years; treated with first-line TKIs or ICIs at Elias Emergency University Clinic Hospital (Bucharest, Romania) between January 2020 and October 2022; with informed consent; median follow-up period: 15.3 months (range: 4.3–22.6 months).	62.8 years (range: 43–88 years)	52 (70.3%)	22 (29.7%)	0.068	0.514	0.419	NLR	NLR ≥ 3 (vs. < 3)	Established based on previous similar studies and receiver-operating characteristic (ROC) curve analysis; consistent with pathological definition of elevated NLR (normal range: 1–2)	Baseline (pretreatment)	Age, gender, ECOG PS, histology, IMDC risk group	low: TKI: 12.9, ICI: 13.6, high: TKI: 4.7, ICI: 5.5	4.65	1.562	13.84	0.006		none
128	A. Qaisar	2023	Predictive value of C reactive protein (CRP) in patients with metastatic renal cell carcinoma (mRCC) treated with pembrolizumab (pembro) and axitinib (axi)	American Society of Clinical Oncology (ASCO) Annual Meeting (Poster Session)	Retrospective	mRCC	n=74, 80%	n=19, 20%	Sarcomatoid component (n=11, 12%)		Combination therapy: Pembrolizumab (immune checkpoint inhibitor) + Axitinib (VEGFR-TKI)		93	Patients with mRCC treated with pembrolizumab + axitinib at two large cancer centres in the UK (Beatson West of Scotland Cancer Centre, Edinburgh Cancer Centre)				15 (16%)	46 (50%)	32 (34%)	CRP	CRP; >10 mg/L vs. ≤10 mg/L	Routine clinical reference threshold for systemic inflammation	Baseline (pretreatment, before initiation of pembrolizumab + axitinib)	Neutrophils (≤7.5×10⁹/L vs. >7.5×10⁹/L), platelets (≤400×10⁹/L vs. >400×10⁹/L), modified Glasgow Prognostic Score (mGPS), IMDC risk group		4.5	1.58	12.8	0.005	Neutrophils (≤7.5×10⁹/L vs. >7.5×10⁹/L), platelets (≤400×10⁹/L vs. >400×10⁹/L), modified Glasgow Prognostic Score (mGPS), IMDC risk group		2.78	1.42	5.44	0.003
129	S. E. Rebuzzi	2022	The prognostic value of baseline and early variations of peripheral blood inflammatory ratios and their cellular components in patients with metastatic renal cell carcinoma treated with nivolumab: The Δ-Meet-URO analysis	Frontiers in Oncology	Pre-specified secondary analysis of a multicentric retrospective study (Meet-URO 15)	mRCC	0.85	0	0	0.152	Nivolumab (immune checkpoint inhibitor)	Before May 2018: 3 mg/kg intravenously every 2 weeks. - After May 2018: Fixed dose of 240 mg intravenously every 2 weeks or 480 mg intravenously every 4 weeks (per institutional clinical practice); continued until progressive disease, unacceptable toxicity, death, or patient choice.	422	Patients with mRCC who received at least two completed nivolumab administrations as ≥2nd treatment line between October 2015 and November 2019; enrolled from 34 Italian centers; available peripheral blood count data for baseline and early treatment cycles; median follow-up period until database lock (31 July 2020); eligible for radiological assessment per RECIST 1.1.	63.4 years (range: 18–85 years)	305 (72.3%)	117 (27.7%)	0.219	0.667	0.114	Baseline NLR ≥3.2	Baseline NLR ≥3.2 vs. <3.2 - Early Δ NLR ≥0.5 vs. <0.5 - Baseline Neutrophils ≥4330 ×10e3/L vs. <4330 ×10e3/L - Early Δ Neutrophils ≥730 ×10e3/L vs. <730 ×10e3/L	Determined by receiver operating characteristic (ROC) curves based on overall survival (OS)	Baseline: Within 7 days before first nivolumab administration	IMDC score,Metastatic at diagnosis,Nephrectomy,Bone	low: NR, high: 18.7	1.83	1.35	2.49	<0.001		low: 11.2, high: 5.8	<0.001 (HR not explicitly reported in Table 1S; confirmed as independent factor)	-	-	<0.001
																					Early Δ NLR ≥0.5				IMDC score,Metastatic at diagnosis,Nephrectomy,Bone	low: 46.9, high: 21.7	1.46	1.08	1.96	0.014		low: 12.1, high: 6.4	1.74	1.27–2.38	-	0.001
																					Baseline Neutrophils ≥4330 ×10e3/L				IMDC score,Metastatic at diagnosis,Nephrectomy,Bone	low: NR, high: 19.4	1.82	1.35	2.45	<0.001		low: 10.2, high: 6.9	<0.001 (HR not explicitly reported in Table 1S; confirmed as independent factor)	-	-	<0.001
																					Early Δ Neutrophils ≥730 ×10e3/L				IMDC score,Metastatic at diagnosis,Nephrectomy,Bone	low: 46.9, high: 20.8	1.48	1.09	1.99	0.011		low: 11, high: 6.1	1.45	1.06–1.98	-	0.023
130	E. Roussel	2020	Prognostic impact of serum C-reactive protein in metastatic clear-cell renal cell carcinoma patients treated with nivolumab	European Urology Open Science	Retrospective	m-ccRCC	1	0	0	0	Nivolumab (immune checkpoint inhibitor, ICP)		113	Retrospectively evaluated m-ccRCC patients treated with nivolumab (any treatment line) at University Hospitals Leuven; collected prognostic factors, metastatic sites, and survival data; analyzed via Kaplan-Meier survival analysis and univariable/multivariable Cox proportional hazards regression.							CRP	CRP > 5 mg/L (vs. ≤ 5 mg/L)	Clinical standard for serum CRP levels; used to define systemic inflammation status	Baseline (before initiation of nivolumab treatment)	Age, gender, ECOG PS, histology, IMDC risk group	none	2.83	1.39	5.74	0.004
131	A. Sacré	2016	Prognostic factors in second-line targeted therapy for metastatic clear-cell renal cell carcinoma after progression on an anti-vascular endothelial growth factor receptor tyrosine kinase inhibitor	Acta Oncologica	retrospective	mRCC	1	0	0	0	Second-line targeted therapy: - mTOR inhibitors (everolimus, temsirolimus) - Anti-VEGFR tyrosine kinase inhibitors (axitinib, sorafenib, sunitinib, pazopanib)		108	Patients with m-ccRCC who received second-line targeted therapy between March 2006 and February 2015 after progression on first-line anti-VEGFR-TKI; enrolled from three centers (University Hospitals Leuven, AZ Groeninge Kortrijk, Centre Hospitalier Régional Universitaire Strasbourg); excluded patients who stopped first-line anti-VEGFR-TKI due to toxicity; database closed in July 2015; median foll…	59 years (range: 30–78 years)	74 (68.5%)	34 (31.5%)	0.03	0.68	0.29	Lactate dehydrogenase (LDH)	LDH > 1.5 × ULN (vs. ≤ 1.5 × ULN)	Clinical standard definitions and validated prognostic thresholds in metastatic renal cell carcinoma	Baseline (at start of second-line targeted therapy)	Age, gender, ECOG PS, histology, IMDC risk group	low: 9.9, high: 4.3	0.392	0.181	0.848	0.017	Age, gender, ECOG PS, histology, IMDC risk group	low: 2.8, high: 2.4	0.511	0.27	0.97	0.04
																					Serum albumin	Serum albumin ≤ 3.5 g/dl (vs. > 3.5 g/dl)			Age, gender, ECOG PS, histology, IMDC risk group	low: 4.1, high: 12	0.392	0.192	0.8	0.01	Age, gender, ECOG PS, histology, IMDC risk group	low: 2.6, high: 3.5	First-line PFS ≥ 12 months (vs. < 12 months)	1.19	3.226	0.008
132	G. Sahin	2025	Prognostic Value of the C-PLAN Index in Metastatic Renal Cell Carcinoma Treated with Nivolumab	JOURNAL OF CLINICAL MEDICINE	Retrospective	mRCC	0.753	0	0%)	13.6%Missing (11.1%)	Nivolumab (immune checkpoint inhibitor)	3 mg/kg or 240 mg intravenously every 14 days; individualized dose adjustments for immune-related adverse events (irAEs)	81	Patients with mRCC who previously received tyrosine kinase inhibitors (TKIs) and subsequently initiated nivolumab treatment between January 2016 and August 2023; excluded 13 patients with missing laboratory data for C-PLAN index calculation; median follow-up until cutoff date (5 May 2024); eligible for radiologic assessment per RECIST 1.1.	62 years (interquartile range [IQR]: 54.5–70.0 years)	62 (76.5%)	19 (23.5%)	0.128	0.577	29.5%Missing (14.5%)	C-PLAN Index (Poor vs. Good)	C-PLAN index: "Good" (score 0–1) vs. "Poor" (score 2–5) - Component cutoffs: CRP <1.0 mg/dL (0) vs. ≥1.0 mg/dL (1); PS 0–1 (0) vs. ≥2 (1); LDH <223 U/L (0) vs. ≥223 U/L (1); Alb ≥3.5 g/dL (0) vs. <3.5 g/dL (1); dNLR <3.0 (0) vs. ≥3.0 (1)	Validated scoring system for composite inflammatory/nutritional/prognostic assessment; scores summed to classify prognostic groups	Baseline (within two weeks before initiation of nivolumab treatment)	Age, gender, ECOG PS, histology, IMDC risk group	none	1.19	1.11	3.43	0.02	Age, gender, ECOG PS, histology, IMDC risk group	none	1.71	1.04	2.78	0.032
133	M. Santoni	2015	Prognostic significance of host immune status in patients with late relapsing renal cell carcinoma treated with targeted therapy	Targeted oncology	Retrospective	mRCC	1				VEGFR-tyrosine kinase inhibitors (VEGFR-TKIs): sunitinib, sorafenib, pazopanib	Sunitinib: 50 mg orally daily (4 weeks on–2 weeks off); - Sorafenib: 400 mg orally twice daily; - Pazopanib: 800 mg orally daily	151	Patients with late relapsing mRCC treated with first-line VEGFR-TKIs at 13 Italian institutions between January 2005 and June 2014	64 years (range: 29–88 years)	99 (66%)	52 (34%)	102 (68%)	44 (29%)	5 (3%)	Neutrophil-Lymphocyte Ratio (NLR; ≥3 vs. <3)	Neutrophil-Lymphocyte Ratio (NLR): High (≥3) vs. Low (<3)	Optimal cutoff determined by log-rank test (maximizing prognostic discrimination for survival)	Pretreatment (1–7 days before initiation of first-line VEGFR-TKI therapy)	Gender, age, MSKCC risk group, neutrophilia, lymphocytopenia	high: 28.8, low: 68.7	2.21	1.21	4.04	0.01	Gender, age, MSKCC risk group, neutrophilia, lymphocytopenia	high: 15.8, low: 25.1	2.21	1.21	4.04	0.014
																					MSKCC risk group (intermediate/poor vs. favorable)				Gender, age, NLR, neutrophilia, lymphocytopenia		1.9	1.1	3.27	0.019	Gender, age, NLR, neutrophilia, lymphocytopenia		2.11	1.41	3.17	<0.001
134	M. Santoni	2013	Pre-treatment neutrophil-to-lymphocyte ratio may be associated with the outcome in patients treated with everolimus for metastatic renal cell carcinoma	British Journal of Cancer	retrospective	mRCC	1	0	0	0	everolimus after failure of initial one or two TKIs.	Everolimus was administered orally, usually at a starting dose of 10mg once daily. In patients with significant comorbidities, treatment was initiated at a reduced dose, with subsequent dose escalation if well tolerated.	151	Patients with late relapsing mRCC (>5 years after initial radical nephrectomy) treated with first-line VEGFR-TKIs; data collected from 13 Italian centers specializing in metastatic RCC treatment	64	70（72%）	27（28%）	MSKCC: Favorable (68%),	0.29	0.03	NLR ≥3 (vs. <3)	NLR ≥3 (Group A) vs. NLR <3 (Group B)	NLR value at the start of VEGFR-TKI therapy	Pretreatment (at initiation of VEGFR-TKI therapy)	Age, gender, ECOG PS, histology, IMDC risk group	low: 24.4, high: 12.2	2.27	1.16	4.43	0.003	Age, gender, ECOG PS, histology, IMDC risk group	low: 9.9, high: 3.4	2.66	1.43	4.94	0.002
135	K. Sato	2025	Prognostic significance of body mass index in patients with metastatic renal cell carcinoma receiving first-line therapies	Urologic Oncology: Seminars and Original Investigations	Retrospective	mRCC	n=148, 82%	n=7, 4%	n=12, 7%	Collecting duct type (n=6, 4%); Sarcomatoid features (n=11, 7%)	ICI-based combination therapy (nivolumab plus ipilimumab, pembrolizumab plus axitinib, atezolizumab plus bevacizumab, nivolumab plus cabozantinib, pembrolizumab plus lenvatinib); TKI monotherapy (sunitinib, pazopanib)		183	Japanese patients with mRCC who received first-line systemic therapies (ICI-based combination therapy or TKI monotherapy) between 2009 and 2023 at a single designated cancer hospital	66 years (interquartile range [IQR]: 56–72 years)	129 (70%)	54 (30%)	64 (36%)	79 (45%)	33 (19%)	BMI (Overweight vs. Normoweight)	Overweight: BMI ≥22 kg/m² (males), ≥18 kg/m² (females); Normoweight: BMI <22 kg/m² (males), <18 kg/m² (females)	Korea National Health and Nutrition Examination Survey (KNHANES)	Baseline (before initiation of first-line systemic therapy)	Age, sex, previous nephrectomy, adverse histology, IMDC risk, first-line regimen	low: 28.1, high: 39	0.57	0.37	0.89	0.014		none
136	M. T. Sato	2022	Prognostic model for overall survival that includes the combination of platelet count and neutrophil-lymphocyte ratio within the first six weeks of sunitinib treatment for metastatic renal cell carcinoma	BMC cancer	Retrospective	mRCC	n=76, 96.2%				Sunitinib	Initial doses: 50 mg (n=47, 46%), 37.5 mg (n=42, 41.2%), 25 mg (n=12, 11.8%), 12.5 mg (n=1, 1%)	102	Japanese patients with mRCC treated with sunitinib at three hospitals affiliated with Showa University between June 2008 and August 2020	67.5 years (range: 28–83 years)	83 (81.4%）	19 (18.6%)	13 (12.8%)	70 (68.6%)	19 (18.6%)	COP-NLR (1, 2 vs. 0)	6-week COP-NLR: 0 (neither elevated PLT nor NLR), 1 (either elevated PLT or NLR), 2 (both elevated PLT and NLR); PLT >310×10⁹/L, NLR >3.5	Definition of COP-NLR: combined platelet count (PLT) and neutrophil–lymphocyte ratio (NLR)	Within the first 6 weeks of sunitinib treatment	MSKCC risk group, prior nephrectomy, number of metastatic sites, duration of therapy, hypertension, diarrhea, elevation of ALP, AST, ALP, mGPS, baseline COP-NLR, 6-week Alb	0分：57.8，≥1分：5.3	2.86	Not reported	Not reported	0.002	MSKCC risk group, number of metastatic sites, duration of therapy, hand-foot syndrome, leukopenia, mGPS, AST, ALP, 6-week Mgps	0分：8.9，≥1分：2.1	2.27	Not reported	Not reported	0.004
137	S. Y. Tacar	2022	Prosnostic Significance of Prognostic Nutrition Index in Metastatic Renal Cell Carcinoma Patients Treated with Tyrosine Kinase Inhibitors	NAMIK KEMAL MEDICAL JOURNAL	retrospectiveobservational study	mRCC	n=61, 79.2%	Non-clear cell type (n=16, 20.8%)			Tyrosine kinase inhibitors (TKIs): pazopanib, sunitinib		77	Patients with mRCC treated with first-line pazopanib or sunitinib at İstanbul Bakırköy Dr. Sadi Konuk Training and Research Hospital, Turkey between August 2013 and September 2021	64 years (range: 37–91 years)	57 (74%)	20 (26%)	16 (20.8%)	40 (51.9%)	21 (27.3%)	PNI	Prognostic Nutritional Index (PNI; <48.25 vs. ≥48.25)	Median PNI value of the study cohort; PNI calculated as [0.005×total lymphocyte count (mm³) + 10×serum albumin (g/dL)]	Pretreatment (within 1 week before initiation of TKI therapy)	Age, gender, histology (non-clear vs. clear), ECOG PS, IMDC risk group, treatment type, CNS/lung/liver metastasis		2.42	1.27	4.58	0.007	Age, gender, histology (non-clear vs. clear), ECOG PS, IMDC risk group, treatment type, CNS/lung/liver metastasis		2.12	1.17	3.83	0.013
138	K. Takamatsu	2018	Prognostic Value of Baseline Serum C-Reactive Protein Level in Intermediate-Risk Group Patients With Metastatic Renal-Cell Carcinoma Treated by First-Line Vascular Endothelial Growth Factor-Targeted Therapy	Clinical genitourinary cancer	Retrospective	mRCC	n=83, 78%	n=24, 22%			First-line VEGF-targeted therapy (sunitinib, axitinib, sorafenib, pazopanib)		107	Japanese intermediate-risk mRCC patients treated with first-line targeted therapy at Keio University Hospital and Saitama Medical University International Medical Center between 2008 and 2015	67 years (range: 23–86 years)	72 (67%)	35 (33%)	0	Intermediate-risk (100%, n=107)	0	CRP	Baseline C-reactive protein (CRP; ≥0.6 mg/dL vs. <0.6 mg/dL)	Median CRP level (0.58 mg/dL) in the study cohort	Baseline (before initiation of first-line targeted therapy)	Age, number of metastatic sites, bone metastasis, histology (clear vs. nonclear), estimated glomerular filtration rate (eGFR)	low: 51, high: 22.1	4.609	1.864	11.393	0.001		none
139	K. Takamatsu	2019	Prognostic value of serum C-reactive protein level prior to second-line treatment in intermediate risk metastatic renal cell carcinoma patients	International journal of clinical oncology	Retrospective	mRCC	n=65, 79.3%	n=17, 20.7%			Second-line molecular targeted therapy (everolimus, axitinib, sunitinib, sorafenib, temsirolimus, pazopanib)		82	Japanese intermediate-risk mRCC patients who received second-line molecular targeted therapy at two institutions between 2008 and 2017	64.3 years (range: 32.3–89.2 years) in elevated CRP group; 69.9 years (range: 22.5–83.8 years) in non-elevated CRP group	56 (68.3%)	26 (31.7%)	0	Intermediate-risk (100%, n=82)	0	CRP	Serum C-reactive protein (CRP; >0.5 mg/dL vs. ≤0.5 mg/dL)	Median baseline serum CRP level (0.51 mg/dL) prior to second-line treatment	Prior to second-line treatment (more than 2 weeks after first-line treatment termination)	Age, gender, prior nephrectomy, histology (clear cell vs. nonclear cell), number of metastatic sites (≥2 vs. 1), type of first-line targeted therapy (sunitinib vs. others), TTF of first-line targeted therapy (>12 months vs. ≤12 months), type of second-line targeted therapy (mTOR inhibitor vs. TKI), Karnofsky performance status (<80 vs. ≥80), time from diagnosis to treatment (<1 year vs. ≥1 year),…	low: 29.4, high: 11.5	2.5	1.4	4.2	0.001		none
140	K. Takemura	2020	Prognostic Significance of the Controlling Nutritional Status (CONUT) Score in Patients with Advanced Renal Cell Carcinoma Treated with Nivolumab after Failure of Prior Tyrosine Kinase Inhibitors	The Journal of urology	Retrospective	aRCC	n=50, 83%	n=4, 8%	n=4, 8%	n=2, 3%	Nivolumab (immune checkpoint inhibitor); Prior tyrosine kinase inhibitors (TKIs: pazopanib, sunitinib, axitinib)		60	Patients with stage IV RCC treated with nivolumab after prior TKI failure at two designated cancer hospitals in Japan between 2016 and 2019	68.3 years (interquartile range [IQR]: 59.6–75.6 years)	45 (75%)	15 (25%)	5 (8%)	51 (85%)	4 (7%)	CONUT score (2–4 vs. 0–1)	CONUT score: 0–1 (normal nutrition); 2–4 (light malnutrition); ≥5 (moderate to severe malnutrition)	Original CONUT score criteria (calculated from albumin, lymphocytes, and total cholesterol)	Baseline (before initiation of nivolumab treatment)	Prior nephrectomy (no vs. yes), age, sex, KPS, BMI, histology, metastatic sites, prior cytokines, prior TKIs, time from diagnosis to nivolumab initiation, neutrophils, hemoglobin, platelets, lactate dehydrogenase, total cholesterol, corrected calcium	none	1.91	0.65	5.61	0.237	Prior nephrectomy (no vs. yes), age, sex, KPS, BMI, histology, metastatic sites, prior cytokines, prior TKIs, time from diagnosis to nivolumab initiation, neutrophils, hemoglobin, platelets, lactate dehydrogenase, total cholesterol, corrected calcium		5.96	0.67	53.01	0.109
																					CONUT score (≥5 vs. 0–1)				Prior nephrectomy (no vs. yes), age, sex, KPS, BMI, histology, metastatic sites, prior cytokines, prior TKIs, time from diagnosis to nivolumab initiation, neutrophils, hemoglobin, platelets, lactate dehydrogenase, total cholesterol, corrected calcium	none	5.18	1.77	15.14	0.003	Prior nephrectomy (no vs. yes), age, sex, KPS, BMI, histology, metastatic sites, prior cytokines, prior TKIs, time from diagnosis to nivolumab initiation, neutrophils, hemoglobin, platelets, lactate dehydrogenase, total cholesterol, corrected calcium		15.34	1.74	135.41	0.014
141	N. Tanaka	2017	Prognostic value of neutrophil-to-lymphocyte ratio in patients with metastatic renal cell carcinoma treated with first-line and subsequent second-line targeted therapy: A proposal of the modified-IMDC risk model	Urologic oncology	Retrospective	mRCC	n=213, 76.9%	n=26, 9.4%			First-line targeted therapy: sunitinib, sorafenib, axitinib, pazopanib, mTOR inhibitors (temsirolimus, everolimus);	Recommended starting doses (e.g., sunitinib 50 mg once daily orally; everolimus 10 mg once daily orally); dose reduction per physician’s judgment for poor performance or toxicity	277	Japanese patients with mRCC who received first-line and/or second-line targeted therapy at 7 institutions between 2008–2016	First-line: Median 66 years (interquartile range [IQR]: 59–73);	First-line:197 (71.1%)，	First-line: 80 (28.9%);	61 (22.0%)	152 (54.9%)	64 (23.1%)	NLR: elevated vs. nonelevated	Elevated NLR: >3.6; Nonelevated NLR: ≤3.6; NLR normalization post-treatment: <2.7	Previously validated cutoff values for NLR in RCC studies	Pretreatment (before targeted therapy initiation); Post-treatment (1 month after therapy induction)	Karnofsky performance status, time from diagnosis to targeted therapy treatment, hemoglobin, serum corrected calcium	none	2.37	1.65	3.39	<0.001		none
											Second-line targeted therapy: sunitinib, sorafenib, axitinib, pazopanib, mTOR inhibitors (temsirolimus, everolimus)		143		Second-line: Median 65 years (IQR: 58–72)	Second-line: 101 (70.6%)	Second-line: 42 (29.4%)	21 (14.7%)	97 (67.8%)	25 (17.5%)	NLR: elevated vs. nonelevated				Prior nephrectomy, time from diagnosis to targeted therapy treatment	none	4.34	2.54	7.43	<0.001		none
142	J. Teishima	2014	Prognostic significance of C-reactive protein in patients with intermediate-risk metastatic renal cell carcinoma treated with molecular targeted therapy	Oncology letters	Retrospective observational study	mRCC	n=93, 66.4%	Non-clear cell type (n=11, 7.9%)		n=36, 25.7%	Molecular targeted therapy: Tyrosine kinase inhibitors (sorafenib, sunitinib, axitinib); mTOR inhibitors (everolimus, temsirolimus)		140	Patients with mRCC treated with molecular targeted therapy at Hiroshima University and affiliated hospitals in Hiroshima Prefecture, Japan between 2007 and 2011	64 years (range: 39–85 years)	118 (84.3%)	22 (15.7%)	22 (15.7%)	95 (67.9%)	23 (16.4%)	C-reactive Protein (CRP)	C-reactive Protein (CRP; >0.3 mg/dl vs. ≤0.3 mg/dl)	Clinical reference threshold for systemic inflammation; used to subdivide MSKCC intermediate-risk group	Pretreatment (before initiation of molecular targeted therapy)	Number of metastatic organs (≥2 vs. 1), bone metastasis, prior nephrectomy (no vs. yes), first-line drug type, age (≥65 vs. <65)	none	3.898	2.062	7.37	<0.0001		none
143	Z. Tomčová	2025	Prognostic Value of Hemoglobin, Albumin, Lymphocyte, Platelet (HALP) Score in Patients with Metastatic Renal Cell Carcinoma Treated with Nivolumab †	Biomedicines	Retrospective	mRCC	n=132, 88.6%	n=17, 11.4%) including papillary RCC (10 cases), NOS RCC (4 cases), MiTF/TFE translocation RCC (3 cases); Unclassified (not reported)			Nivolumab (immune checkpoint inhibitor); Prior tyrosine kinase inhibitors (TKIs: sunitinib, pazopanib)	Nivolumab: 240 mg biweekly or 480 mg every 28 days (intravenous infusion)	149	Patients with mRCC treated with nivolumab (second or third line) after progression on at least one TKI, from 4 cancer centers in Slovakia between 2016 and 2024	62 years (range: 28–79 years)	111 (74.5%)	38 (25.5%)	ECOG performance status used (0: 31.5%, 1: 50.3%, 2: 18.2%)			HALP	HALP score (≤27.53 vs. >27.53)	Median HALP score (calculated as hemoglobin [g/L] × albumin [g/L] × absolute lymphocyte count/platelets) in the total population	Baseline (before initiation of nivolumab treatment)	ECOG performance status (2 vs. 0–1), high LDH (>1.5×ULN vs. ≤1.5×ULN)	all: low: 16.9, high: 33; ccRCC: low: 17.4, high: 33	0.58	0.38	0.89	0.0108 (univariate); 0.4775 (multivariate, non-significant)	Eastern Cooperative Oncology Group (ECOG) performance status (2 vs. 0–1), high lactate dehydrogenase (LDH >1.5×ULN vs. ≤1.5×ULN)	all: low: 4.8, high: 12.7; ccRCC: low: 5.1, high: 13.8	0.69	0.48	0.99	0.0382 (univariate); 0.7422 (multivariate, non-significant)
144	C. Tommasi	2023	The role of mean corpuscular volume and red cell distribution width in patients with metastatic renal cell carcinoma treated with tyrosine kinase inhibitors: the MARECAP retrospective study	THERAPEUTIC ADVANCES IN UROLOGY	retrospective	mRCC	n=250, 83.1%	n=24, 8.0%	Chromophobe type (n=8, 2.7%); Other (n=19, 6.3%);		Tyrosine kinase inhibitors (TKIs): pazopanib, cabozantinib		301	Patients with mRCC treated with pazopanib or cabozantinib at 9 Italian centers between January 2012 and December 2020	68 years (range: 36–89 years)	206 (68.4%)	95 (31.6%)	103 (34.2%)	159 (52.8%)	39 (13.0%)	Overall Population：MCV	Mean Corpuscular Volume (MCV; >87 fl vs. ≤87 fl)	Optimal values to maximize the log-rank test for survival outcomes	Baseline (before initiation of TKI treatment)	Age, gender, ECOG PS, histology, PPI use, IMDC risk group, NLR, liver/bone metastasis, nephrectomy, number of metastatic sites	high: 27.7, low: 18.1	0.9	0.63	1.26	0.53	Age, gender, ECOG PS, histology, PPI use, IMDC risk group, NLR, liver/bone metastasis, nephrectomy, number of metastatic sites	high: 14.1, low: 8.6	0.88	0.66	1.19	0.41
																					Overall Population：RDW	Red Cell Distribution Width (RDW; >16% vs. ≤16%)			Age, gender, ECOG PS, histology, PPI use, IMDC risk group, NLR, liver/bone metastasis, nephrectomy, number of metastatic sites	low: 30.9, high: 16.1	1.53	1.05	2.23	0.028	Age, gender, ECOG PS, histology, PPI use, IMDC risk group, NLR, liver/bone metastasis, nephrectomy, number of metastatic sites	low: 16, high: 9.5	1.2	0.86	1.67	0.27
																					Pazopanib Group (n=179)MCV	Mean Corpuscular Volume (MCV; >87 fl vs. ≤87 fl)			Age, gender, ECOG PS, histology, PPI use, IMDC risk group, NLR, liver/bone metastasis, nephrectomy, number of metastatic sites	high: 35.6, low: 22.2	0.69	0.44	1.09	0.11	Age, gender, ECOG PS, histology, PPI use, IMDC risk group, NLR, liver/bone metastasis, nephrectomy, number of metastatic sites	high: 16.7, low: 8.1	0.67	0.46	0.99	0.043
																					Pazopanib Group (n=179)RDW	Red Cell Distribution Width (RDW; >16% vs. ≤16%)			Age, gender, ECOG PS, histology, PPI use, IMDC risk group, NLR, liver/bone metastasis, nephrectomy, number of metastatic sites	low: 46.2, high: 21.2	1.29	0.73	2.3	0.38	Age, gender, ECOG PS, histology, PPI use, IMDC risk group, NLR, liver/bone metastasis, nephrectomy, number of metastatic sites	low: 16.7, high: 11.2	0.9	0.56	1.46	0.68
																					Cabozantinib Group (n=122)MCV	Mean Corpuscular Volume (MCV; >87 fl vs. ≤87 fl)			Age, gender, ECOG PS, histology, PPI use, IMDC risk group, NLR, liver/bone metastasis, nephrectomy, number of metastatic sites	high: 18.8, low: 13.1	1.16	0.64	2.1	0.63	Age, gender, ECOG PS, histology, PPI use, IMDC risk group, NLR, liver/bone metastasis, nephrectomy, number of metastatic sites	high: 11.2, low: 8.6	1.19	0.71	2.01	0.51
																					Cabozantinib Group (n=122)RDW	Red Cell Distribution Width (RDW; >16% vs. ≤16%)			Age, gender, ECOG PS, histology, PPI use, IMDC risk group, NLR, liver/bone metastasis, nephrectomy, number of metastatic sites	low: 23.6, high: 14	1.69	0.9	3.17	0.1	Age, gender, ECOG PS, histology, PPI use, IMDC risk group, NLR, liver/bone metastasis, nephrectomy, number of metastatic sites	low: 14, high: 8.2	1.59	0.91	2.78	0.1
145	A. Tripathi	2017	Prognostic Significance of Increases in Hemoglobin in Renal Cell Carcinoma Patients During Treatment With VEGF-directed Therapy	Clinical Genitourinary Cancer	Retrospective	aRCC	n=61, 86%	n=5, 7%	Other (n=5, 7%); Unclassified (not reported)		VEGF-directed therapy: sunitinib, pazopanib, bevacizumab, sorafenib, thozani		71	Patients with advanced RCC treated with first-line VEGF-directed therapy at Dana-Farber Cancer Institute between June 2004 and June 2012	63 years (range: 41–86 years)	53 (75%)	18 (25%)				Hemoglobin change	Hemoglobin change: increase vs. no increase; Degree of increase: ≥15% vs. <15% of baseline	Clinical relevance and prior study thresholds for hemoglobin elevation	Baseline (before treatment initiation) and 3-month landmark time point	Weight, albumin, platelet count, corrected calcium	increase: 21.7, no increase: 54.5; Degree of increase ≥15%: 20.7, Degree of increase<15% of baseline: 30.4	1.86	0.79	4.39	0.16	Time from mRCC diagnosis to treatment start, platelet count, corrected calcium	increase: 8, no increase: 19..4; Degree of increase ≥15%: worse, Degree of increase<15% of baseline: better	2.29	0.9	5.79	0.08
146	K. Ueda	2020	The Prognostic Value of Systemic Inflammatory Markers in Advanced Renal Cell Carcinoma Patients Treated With Molecular Targeted Therapies	Anticancer research	Retrospective	aRCC	majority				First-line molecular targeted therapy (tyrosine kinase inhibitors [TKIs], mammalian target of rapamycin inhibitors [mTORIs], e.g., sunitinib, sorafenib)		131	Patients with advanced RCC treated with first-line molecular targeted therapy at Kurume University Hospital, Japan between May 2008 and April 2019	67 years (no range reported)	103 (78.6%)	28 (21.4%)	25 (19.1%)	72 (55.0%)	34 (26.0%)	NLR/Alb ratio	CRP: median value (cutoff not specified numerically); - NLR: median value (cutoff not specified numerically); - Alb: 3.5 g/dL (based on previous studies); - CRP/Alb ratio: 0.10 (median value); - NLR/Alb ratio: 0.7 (median value)	Median values for CRP, NLR, CRP/Alb ratio, NLR/Alb ratio; Alb cutoff based on prior studies	Baseline (before initiation of molecular targeted therapy)		low: 42.1, high: 17.8					Prior nephrectomy, IMDC risk group (poor vs. others), Alb, CRP, NLR	low: 9.8, high: 5.2	4.226	1.291	11.671	0.0197
																					CRP/Alb ratio	CRP/Alb ratio (high vs. low, cutoff=0.10)			Performance status, prior nephrectomy, IMDC risk group (poor vs. others), Alb, CRP, NLR	low: 51.7, high: 15.2	2.294	1.115	4.491	0.025		low: 8.6, high: 5.5
147	B. Wang	2019	Prognostic significance of the dynamic changes of systemic inflammatory response in metastatic renal cell carcinoma	International braz j urol : official journal of the Brazilian Society of Urology	retrospective cohort study	mRCC	n=78, 91.7%	n=2, 2.4%	n=2, 2.4%		Sunitinib (molecular targeted therapy)		85	Patients with histologically confirmed metastatic clear cell RCC treated with sunitinib at Fudan University Shanghai Cancer Center, China between February 2008 and July 2014	58 years (interquartile range: 48–63 years)	58 (68.2%)	27 (31.8%)	29 (34.1%)	49 (57.6%)	7 (8.2%)	CRP kinetics (Non-elevated vs. Non-normalized)	Non-elevated (<5.3 mg/L at baseline); Normalized (baseline ≥5.3 mg/L, normalized within 3 months); Non-normalized (baseline ≥5.3 mg/L, never normalized)	CRP cutoff (5.3 mg/L) from ROC analysis	CRP: Baseline and during first 3 months of treatment;	MSKCC risk group, number of metastatic organs (≥2 vs. 1)	no increase: 33, normal: 26.3, abnormal: 14	0.196	0.095	0.405	<0.001	MSKCC risk group, number of metastatic organs (≥2 vs. 1)	no increase: better, normal: commom, abnormal: worse	0.393	0.209	0.738	0.004
																					CRP kinetics (Normalized vs. Non-normalized)				MSKCC risk group, number of metastatic organs (≥2 vs. 1)		0.291	0.136	0.622	0.001	MSKCC risk group, number of metastatic organs (≥2 vs. 1)		0.433	0.22	0.851	0.015
																					NLR kinetics (Stable vs. Increased)	Increased (>50% rise vs. baseline at 12 weeks); Stable (-50% to <50% change); Decreased (≤50% reduction)	NLR kinetics defined by percentage change vs. baseline	NLR: Baseline and 12 weeks ±2 weeks after treatment initiation	MSKCC risk group, number of metastatic organs (≥2 vs. 1)	Increased: worse; Stable: common; Decreased: worse	0.557	0.271	1.141	0.11	MSKCC risk group, number of metastatic organs (≥2 vs. 1)	Increased: worse; Stable: common; Decreased: worse	0.329	0.178	0.61	<0.001
																					NLR kinetics (Decreased vs. Increased)				MSKCC risk group, number of metastatic organs (≥2 vs. 1)		0.265	0.095	0.743	0.012	MSKCC risk group, number of metastatic organs (≥2 vs. 1)		0.369	0.173	0.789	0.01
148	K. Xu	2020	Prognostic Significance of Preoperative Inflammatory Biomarkers and Traditional Clinical Parameters in Patients with Spinal Metastasis from Clear Cell Renal Cell Carcinoma: A Retrospective Study of 95 Patients in a Single Center	Cancer management and research	Retrospective	mRCC	1	0	0	0	Targeted therapy (e.g., sunitinib, sorafenib, temsirolimus, pazopanib); Surgical treatment (total piecemeal spondylectomy [TPS], total en bloc spondylectomy [TES], subtotal resection)		95	Patients with spinal metastasis from CCRCC who underwent surgical treatment at Changzheng Hospital, China between August 2005 and September 2016	56 years (range: 16–75 years)	84 (88.4%)	11 (11.6%)	Tokuhashi score (4–9 vs. 10–12); Tomita classification (III–V vs. VI–VIII); Inflammatory biomarker-based grouping (NLR, PLR)			Platelet-Lymphocyte Ratio (PLR; ≥206.9 vs. <206.9)	Platelet-Lymphocyte Ratio (PLR): 206.9 (optimal cutoff via X-tile software)			Treatment history, Tokuhashi score, resection mode, targeted therapy	low: better, high: worse	3.808	1.37	10.584	0.01		none
149	Y. Yasuda	2013	Prognostic impact of pretreatment C-reactive protein for patients with metastatic renal cell carcinoma treated with tyrosine kinase inhibitors	International journal of clinical oncology	Retrospective	mRCC	focus on overall mRCC, no subtype-specific data				Tyrosine kinase inhibitors (TKIs): sunitinib (n=31), sorafenib (n=21)		52	Patients with mRCC treated with TKIs at Cancer Institute Hospital of Japanese Foundation for Cancer Research between April 2008 and May 2011	65 years (range: 25–80 years)	42 (80.8%)	10 (19.2%)				C-reactive Protein (CRP; continuous, mg/l)	C-reactive Protein (CRP): elevated (≥8 mg/l) vs. non-elevated (<8 mg/l)	Optimal cutoff from receiver operating characteristic (ROC) analysis (maximizing "sensitivity - (1 - specificity)")	Pretreatment (before initiation of TKI therapy)	Age, sex, ECOG PS, prior immunotherapy, prior nephrectomy, TKI type, anemia, albumin, corrected calcium, LDH, neutrophils, platelets	low: NR, high: 15.9	1.18	1.07	1.28	0.0008	Age, sex, ECOG PS, prior immunotherapy, prior nephrectomy, TKI type, anemia, albumin, corrected calcium, LDH, platelets	none	1.79	1.15	2.86	0.0099
150	A. Yoshimura	2024	The prognostic impact of peripheral blood eosinophil counts in metastatic renal cell carcinoma patients treated with nivolumab	CLINICAL AND EXPERIMENTAL MEDICINE	Retrospective	mRCC	n=68, 82%	n=5, 6%	Chromophobe type (n=2, 2%); Other (n=3, 4%);	n=5, 6%	Nivolumab (immune checkpoint inhibitor)	240 mg every 2 weeks or 480 mg every 4 weeks (intravenous infusion)	83	Patients with mRCC treated with nivolumab at two Japanese institutions (Osaka International Cancer Institute and Osaka University Medical Hospital) between February 2016 and May 2022	64 years (range: 27–83 years)	56 (67%)	27 (33%)	6 (7%)	56 (68%)	21 (25%)	Absolute Eosinophil Counts (AECs; ≥329 cells/μL vs. <329 cells/μL at 4 weeks post-treatment)	Absolute Eosinophil Counts (AECs) at 4 weeks post-treatment: High (≥329 cells/μL) vs. Low (<329 cells/μL)	Optimal cutoff determined by receiver operating characteristic (ROC) curve analysis (maximizing sensitivity and specificity for predicting immune-related adverse events [irAEs])	Baseline; 2, 4, 6 weeks after nivolumab initiation (core grouping uses 4-week post-treatment AECs)	Age, gender, IMDC risk group (poor vs. intermediate/favorable), histology (non-clear vs. clear cell), metastatic site number (multiple vs. single), treatment line (≥3rd vs. 2nd), irAEs (present vs. absent)	high: NR, low: 16.4	0.4	0.176	0.909	0.029 (multivariate); 0.012 (univariate)	Age, gender, IMDC risk group (poor vs. intermediate/favorable), histology (non-clear vs. clear cell), metastatic site number (multiple vs. single), treatment line (≥3rd vs. 2nd), irAEs (present vs. absent)	high: 12.2, low: 4.3	0.404	0.188	0.865	0.15 (multivariate); 0.036 (univariate)
151	K. B. Yücel	2022	The relationship between systemic immune inflammation index and survival in patients with metastatic renal cell carcinomatreated withtyrosine kinase inhibitors	SCIENTIFIC REPORTS	retrospective	mRCC	n=563, 79.7%	Non-clear cell type (n=94, 13.3%)		n=49, 6.9%	Tyrosine kinase inhibitors (TKIs): sunitinib, pazopanib		707	Patients with mRCC treated with first-line sunitinib or pazopanib from 13 Turkish cancer centers between January 2007 and June 2020	60 years (interquartile range [IQR]: 53–67 years)	531 (75.2%)	175 (24.8%)	116 (16.4%)	332 (47.0%)	128 (18.1%)Unknown: 130 (18.4%)	Systemic Immune-Inflammation Index (SII; High ≥756 vs. Low <756)	Systemic Immune-Inflammation Index (SII): Low (<756) vs. High (≥756)	Median SII value of the study cohort (calculated as [neutrophil × platelet]/lymphocyte, units: cells×10⁹/L)	Pretreatment (within 30 days before first TKI dose; closest complete blood count to treatment initiation)	Age, sarcomatoid feature, nephrectomy history, TKI type (sunitinib vs. pazopanib), anemia, hypercalcemia, LDH elevation, ECOG PS (2–4 vs. 0–1), time from diagnosis to systemic treatment, prior cytokine use, bone/CNS metastasis, number of systemic treatments	low: 34.6, high: 14.5	1.41	1.06	1.87	0.018	Sarcomatoid feature, nephrectomy history, anemia, hypercalcemia, LDH elevation, ECOG PS (2–4 vs. 0–1), time from diagnosis to systemic treatment, bone/CNS metastasis	low: 18, high: 7.7	1.64	1.28	2.1	<0.001
152	G. M. Zhang,	2016	Pretreatment neutrophil-to-lymphocyte ratio predicts prognosis in patients with metastatic renal cell carcinoma receiving targeted therapy	Int J Clin Oncol	retrospective	mRCC	n=317, 85.0%	Non-clear cell type (nccRCC, n=56, 15.0%) including papillary RCC, collecting duct RCC, chromophobe RCC, etc.			Targeted therapy: sorafenib, sunitinib (first-line); axitinib, famitinib, everolimus (second-line or later)	Sorafenib: 400 mg twice daily; Sunitinib: 50 mg/day (4 weeks on, 2 weeks off)	373	Patients with pathologically confirmed mRCC treated with targeted therapy at Fudan University Shanghai Cancer Center, China between December 2006 and May 2014	58 years (range: 17–90 years)	278 (74.5%)	95 (25.5%)	102 (27.3%)	250 (67.0%)	21 (5.6%)	Neutrophil-Lymphocyte Ratio (NLR; ≥2.2 vs. <2.2)	Neutrophil-Lymphocyte Ratio (NLR): High (≥2.2) vs. Low (<2.2)	Median NLR value of the study cohort	Pretreatment (1–7 days before initiation of targeted therapy)	Age, gender, BMI, ECOG performance status, IMDC risk group, history of cytokine therapy, pathology (ccRCC vs. nccRCC), Fuhrman grade	low: 41, high: 28.8	1.391	1.022	1.894	0.036	Age, gender, BMI, ECOG performance status, IMDC risk group, history of cytokine therapy, pathology (ccRCC vs. nccRCC), Fuhrman grade	low: 23.9, high: 15.4	1.544	1.166	2.045	0.002

## Sheet: Sheet2
序号
	文章标题
1	Absolute lymphocyte count is an independent predictor of survival in patients with metastatic renal cell carcinoma treated with nivolumab
2	Albumin-to-Alkaline Phosphatase Ratio as a Novel Prognostic Marker of Nivolumab Monotherapy for Previously Treated Metastatic Renal Cell Carcinoma
3	Angiogenic, inflammatory and immunologic markers in predicting response to sunitinib in metastatic renal cell carcinoma
4	Assessment of prognostic factors in previously treated Japanese patients with metastatic renal cell carcinoma who received nivolumab: An observational multi-institute study
5	Association between Immune Checkpoint Inhibitor Treatment Outcomes and Body Composition Factors in Metastatic Renal Cell Carcinoma Patients
6	Association Between Pretreatment Neutrophil-to-Lymphocyte Ratio and Outcome of Patients With Metastatic Renal-Cell Carcinoma Treated With Nivolumab
7	Association of baseline inflammatory biomarkers and clinical outcomes in patients with advanced renal cell carcinoma treated with immune checkpoint inhibitors
8	Association of baseline neutrophil-to-eosinophil ratio with response to nivolumab plus ipilimumab in patients with metastatic renal cell carcinoma
9	Association of body mass index (BMI) with survival outcomes in patients with metastatic renal cell carcinoma (mRCC)
10	Association of computed tomography-based body composition with survival in metastatic renal cancer patient received immunotherapy: a multicenter, retrospective study
11	Association of C-reactive protein (CRP) with efficacy of avelumab + axitinib (A + Ax) in advanced renal cell carcinoma (aRCC): Long-term follow-up results from JAVELIN Renal 101
12	Association of inflammation and clinical outcomes (CO) in metastatic renal cell carcinoma (mRCC) patients (pts) treated with cabozantinib (cabo)
13	Association of modified Glasgow Prognostic Score (mGPS) with survival outcomes in patients with metastatic renal cell carcinoma (mRCC) treated with immune checkpoint inhibitors (CPI)
14	Association of neutrophil to eosinophil ratio (NER) with clinical outcomes in patients with metastatic renal cell carcinoma (mRCC) treated with first-line (1L) immune checkpoint inhibitors (ICI) -based regimens
15	Association of Neutrophil-to-Lymphocyte Ratio with Efficacy of First-Line Avelumab plus Axitinib vs. Sunitinib in Patients with Advanced Renal Cell Carcinoma Enrolled in the Phase 3 JAVELIN Renal 101 Trial
16	Association of post‑treatment hypoalbuminemia and survival in Chinese patients with metastatic renal cell carcinoma
17	The association of pre-treatment neutrophil to lymphocyte ratio with response rate, progression free survival and overall survival of patients treated with sunitinib for metastatic renal cell carcinoma
18	Association of Systemic Inflammation Index and Body Mass Index with Survival in Patients with Renal Cell Cancer Treated with Nivolumab
19	Associations between Pretreatment Body Composition Features and Clinical Outcomes among Patients with Metastatic Clear Cell Renal Cell Carcinoma Treated with Immune Checkpoint Blockade
20	BMI, irAE and gene expression signatures predict resistance and survival to immune-checkpoint inhibition in renal cell carcinoma
21	Body Composition Variables as Radiographic Biomarkers of Clinical Outcomes in Metastatic Renal Cell Carcinoma Patients Receiving Immune Checkpoint Inhibitors
22	Body mass index and age are additional prognostic factors in patients with metastatic renal cell carcinoma treated with tyrosine kinase inhibitors
23	Body mass index and metastatic renal cell carcinoma: Clinical and biological correlations
24	Body Mass Index and Survival in a Prospective Randomized Trial of Localized High-Risk Renal Cell Carcinoma
25	Body mass index as independent predictor of overall survival in patients with advanced renal cell carcinoma at start of systemic treatment-Analyses from the German clinical RCC-Registry
26	Body mass index in patients treated with cabozantinib for advanced renal cell carcinoma: A new prognostic factor?
27	Can dynamic changes in prognostic markers predict survival in patients receiving VEGF-targeted therapy in clear cell renal cell carcinoma?
28	Can Systemic Immune-Inflammation Index Create a New Perspective for the IMDC Scoring System in Patients with Metastatic Renal Cell Carcinoma?
29	Change in neutrophil to lymphocyte ratio (NLR) as a predictor of treatment failure in renal cell carcinoma patients: Analysis of the IROC (Investigating RCC Outcomes) cohort
30	Changes in peripheral blood immune cells: their prognostic significance in metastatic renal cell carcinoma patients treated with molecular targeted therapy
31	The clinical impact of serum C-reactive protein levels in metastatic renal-cell carcinoma patients treated by second-line molecular targeted therapies
32	Clinical outcomes and prognostic factors in metastatic nonclear cell renal cell carcinoma treated with immuno-oncology combination therapy
33	Clinical outcomes for patients with metastatic renal cell carcinoma treated with alternative sunitinib schedules
34	Clinico-Pathological Features Influencing the Prognostic Role of Body Mass Index in Patients With Advanced Renal Cell Carcinoma Treated by Immuno-Oncology Combinations (ARON-1)
35	Comprehensive geriatric assessment is an independent prognostic factor in older patients with metastatic renal cell cancer treated with first-line Sunitinib or Pazopanib: a single center experience
36	Comprehensive investigation of clinicopathological and immunological features to determine prognostic impact in metastatic renal cell carcinoma: The JEWEL study
37	Contribution of Tumor Burden and Body Composition Parameters As Prognostic Factors of Metastatic Renal Cell Carcinoma (Mrcc) Treated By Targeted Therapy
38	C-reactive protein and immune-related adverse events as prognostic biomarkers in immune checkpoint inhibitor treated metastatic renal cell carcinoma patients
39	C-reactive protein and neutrophil-lymphocyte ratio are prognostic in metastatic clear-cell renal cell carcinoma patients treated with nivolumab
40	C-Reactive Protein Levels and Survival Following Cytoreductive Nephrectomy in 118 Patients with Metastatic Renal Cell Carcinoma Treated with Sunitinib: A Retrospective Study
41	C-reactive protein/albumin ratio is a predictive factor for prognosis in patients with metastatic renal cell carcinoma
42	The De Ritis and Neutrophil-to-Lymphocyte Ratios May Aid in the Risk Assessment of Patients with Metastatic Renal Cell Carcinoma
43	Does obesity influence the prognosis of metastatic renal cell carcinoma in patients treated with vascular endothelial growth factor-targeted therapy?
44	Does red blood cell distribution width predict prognosis in metastatic renal cell carcinoma patients using first-line vascular endothelial growth factor receptor tyrosine kinase inhibitor therapy?
45	Early skeletal muscle loss during target therapy is a prognostic biomarker in metastatic renal cell carcinoma patients
46	Early Tumor Shrinkage Under Treatment with First-line Tyrosine Kinase Inhibitors as a Predictor of Overall Survival in Patients with Metastatic Renal Cell Carcinoma: a Retrospective Multi-Institutional Study in Japan
47	The effect of kinetics of C-reactive protein in the prediction of overall survival in patients with metastatic renal cell carcinoma treated with tyrosine kinase inhibitor
48	Effect of Systemic Inflammation on Survival in Patients With Metastatic Renal Cell Carcinoma Receiving Second-line Molecular-targeted Therapy
49	Efficacy, safety, and prognostic indicators of first-line sunitinib in patients with metastatic renal cell carcinoma: A single center experience
50	Elevated baseline C-reactive protein is a prognostic indicator for OS in patients with metastatic non clear cell renal cell carcinoma treated with systemic therapy
51	Eosinophil percentage elevation as a prognostic factor for overall survival in patients with metastatic renal cell carcinoma treated with tyrosine kinase inhibitor
52	Erythrocyte sedimentation rate kinetics as a marker of treatment response and predictor of prognosis in Chinese metastatic renal cell carcinoma patients treated with sorafenib
53	Evaluating the prognostic role of glucose-to-lymphocyte ratio in patients with metastatic renal cell carcinoma treated with tyrosine kinase inhibitors in first line: a study by the Turkish Oncology Group Kidney Cancer Consortium (TKCC)
54	External validation of nomograms for prediction of progression-free survival and liver toxicity in patients with advanced renal cell carcinoma treated with pazopanib
55	External validation of the albumin, C-reactive protein and lactate dehydrogenase model in patients with metastatic renal cell carcinoma receiving second-line axitinib therapy in a Japanese multi-center cohort
56	External validation of the systemic immune-inflammation index as a prognostic factor in metastatic renal cell carcinoma and its implementation within the international metastatic renal cell carcinoma database consortium model
57	Fat Attenuation Index of Renal Cell Carcinoma Reveals Biological Characteristics and Survival Outcome
58	Feasibility of the ACL (albumin, C-reactive protein and lactate dehydrogenase) model as a novel prognostic tool in patients with metastatic renal cell carcinoma previously receiving first-line targeted therapy
59	Fuhrman Grade and Neutrophil-To-Lymphocyte Ratio Influence on Survival in Patients With Metastatic Renal Cell Carcinoma Treated With First-Line Tyrosine Kinase Inhibitors
60	Geriatric nutritional risk index as a prognostic marker of first-line immune checkpoint inhibitor combination therapy in patients with renal cell carcinoma: a retrospective multi-center study
61	Impact of albumin to globulin ratio on survival outcomes of patients with metastatic renal cell carcinoma
62	Impact of baseline visceral fat accumulation on prognosis in patients with metastatic renal cell carcinoma treated with systemic therapy
63	Impact of body composition on outcomes of immune checkpoint inhibitor combination therapy in patients with previously untreated advanced renal cell carcinoma
64	Impact of Body Mass Index on Outcomes in an Asian population of Advanced Renal Cell Carcinoma and Urothelial Carcinoma Treated With Immune Checkpoint Inhibitors
65	The impact of change in serum C-reactive protein level on the prediction of effects of molecular targeted therapy in patients with metastatic renal cell carcinoma
66	Impact of C-reactive protein kinetics on survival of patients with metastatic renal cell carcinoma
67	Impact of Estimated Glomerular Filtration Rate and Serum C-Reactive Protein Level to Overall Survival After Second-Line Targeted Therapy Following Immuno-Oncology Combination Therapy for Advanced Renal Cell Carcinoma
68	Impact of inflammatory marker levels one month after the first-line targeted therapy initiation on progression-free survival prediction in patients with metastatic clear cell renal cell carcinoma
69	Impact of low and high body mass index on predicting therapeutic efficacy and prognosis in patients with metastatic renal cell carcinoma treated with first-line tyrosine kinase inhibitors
70	Impact of modified Glasgow prognostic score on predicting prognosis and modification of risk model for patients with metastatic renal cell carcinoma treated with first line tyrosine kinase inhibitor
71	The impact of neutrophil-lymphocyte ratio on risk reclassification of patients with advanced renal cell cancer to guide risk-directed therapy
72	Impact of neutrophil-to-lymphocyte ratio on effects of targeted therapy for metastatic renal cell carcinoma patients with extrapulmonary metastasis
73	The impact of nutritional status and changes of body composition on the prognosis of metastatic renal cell carcinoma patients
74	Impact of the systemic immune-inflammation index for the prediction of prognosis and modification of the risk model in patients with metastatic renal cell carcinoma treated with first-line tyrosine kinase inhibitors
75	Integrating On-Treatment Modified Glasgow Prognostic Score and Imaging to Predict Response and Outcomes in Metastatic Renal Cell Carcinoma
76	Is body mass index (BMI) associated with favorable outcomes in metastatic renal cell carcinoma (mRCC) treated with nivolumab? An ancillary study of the NIVOREN-GETUG AFU-26 trial
77	The Lung Immune Prognostic Index (LIPI) stratifies prognostic groups and correlates with gut microbiota (GM) in patients with advanced renal cell carcinoma (RCC)
78	Modified Glasgow Prognostic Score as a Predictor of Prognosis in Metastatic Renal Cell Carcinoma Treated With Nivolumab
79	Modified Glasgow prognostic score predicts outcomes of tyrosine kinase inhibitor monotherapy and immune checkpoint inhibitor combination therapy for metastatic renal cell carcinoma
80	A multicenter study of body mass index in cancer patients treated with anti-PD-1/PD-L1 immune checkpoint inhibitors: when overweight becomes favorable
81	Neutrophil lymphocyte ratio and duration of prior anti-angiogenic therapy as biomarkers in metastatic RCC receiving immune checkpoint inhibitor therapy
82	The neutrophil-to-lymphocyte ratio makes the Heng risk model improve better the prediction of overall survival in metastatic renal cell cancer patients
83	New prognostic model for synchronous metastatic renal cell carcinoma
84	NLR Outperforms Low Hemoglobin and High Platelet Count as Predictive and Prognostic Biomarker in Metastatic Renal Cell Carcinoma Treated with Immune Checkpoint Inhibitors
85	Normalization of C-reactive protein levels following cytoreductive nephrectomy in patients with metastatic renal cell carcinoma treated with tyrosine kinase inhibitors is associated with improved overall survival
86	Overall prognostic impact of C-reactive protein level in patients with metastatic renal cell carcinoma treated with sorafenib
87	Sarcopenia and the Modified Glasgow Prognostic Score are Significant Predictors of Survival Among Patients with Metastatic Renal Cell Carcinoma Who are Receiving First-Line Sunitinib Treatment
88	Serum Lactate Dehydrogenase Before Nivolumab Treatment Could Be a Therapeutic Prognostic Biomarker for Patients With Metastatic Clear Cell Renal Cell Carcinoma
89	Significance of preoperative prognostic nutrition index as prognostic predictors in patients with metastatic renal cell carcinoma with tyrosine kinase inhibitors as first-line target therapy
90	Skeletal muscle density predicts prognosis in patients with metastatic renal cell carcinoma treated with targeted therapies
91	Systemic Immune-Inflammation Index in Patients Treated With First-Line Immune Combinations for Metastatic Renal Cell Carcinoma: Insights From the ARON-1 Study
92	Systemic immune-inflammation index predicts the clinical outcome in patients with metastatic renal cell cancer treated with sunitinib
93	Systemic Inflammatory Biomarkers Predict Survival of Patients Treated With Tyrosine Kinase Inhibitors for Metastatic Renal Cell Carcinoma
94	Systemic Inflammatory Markers Predicting the Overall Survival of Patients Using Tyrosine Kinase Inhibitors in the First-line Treatment of Metastatic Renal Cell Carcinoma
95	Time-dependent effects of prognostic biomarkers of systemic inflammation in patients with metastatic renal cell carcinoma
96	Validation of five prognostic models treated with axitinib beyond first-line nivolumab plus ipilimumab therapy for metastatic renal cell carcinoma: a Japanese multicenter retrospective study
97	Validation of the international metastatic renal-cell carcinoma database consortium (IMDC) prognostic model for first-line pazopanib in metastatic renal carcinoma: The Spanish oncologic genitourinary group (SOGUG) SPAZO study
98	Visceral fat area as a new independent predictive factor of survival in patients with metastatic renal cell carcinoma treated with antiangiogenic agents
99	The platelet to lymphocyte ratio predicts overall survival better than the neutrophil to lymphocyte ratio in metastatic renal cell carcinoma
100	The Predictive Value of Red Blood Cell Distribution Width for Survival Outcomes of Metastatic Renal Cell Carcinoma Patients Treated with Targeted Therapy
101	Prediction of Everolimus Toxicity and Prognostic Value of Skeletal Muscle Index in Patients With Metastatic Renal Cell Carcinoma
102	PNI as a Potential Add-On Biomarker to Improve the IMDC Intermediate Prognostic Score
103	Prognostic impact of baseline serum C‐reactive protein in patients with metastatic renal cell carcinoma treated with sunitinib
104	Prognostic role of hematologic parameters of metastatic renal cell carcinoma treated with sunitinib
105	Pretreatment Serum Prealbumin as an Independent Prognostic Indicator in Patients With Metastatic Renal Cell Carcinoma Using Tyrosine Kinase Inhibitors as First-Line Target Therapy
106	Prognostic Factors for Overall Survival in Patients With Metastatic Colorectal Carcinoma Treated With Vascular Endothelial Growth Factor-Targeting Agents
107	Role of Hb to RDW ratio in metastatic renal cell carcinoma patients treated with first-line immunotherapy combinations
108	Prognostic effect of serum C-reactive protein kinetics on advanced renal cell carcinoma treated with sunitinib
109	Prognostic Impact of Baseline Neutrophil-to-Eosinophil Ratio in Patients With Metastatic Renal Cell Carcinoma Treated With Nivolumab Therapy in Second or Later Lines
110	The prognostic value of the haemoglobin/red cell distribution width ratio in a cohort of pre-treated patients with renal cell carcinoma receiving nivolumab
111	Prognostic Value of Components of Body Composition in Patients Treated with Targeted Therapy for Advanced Renal Cell Carcinoma: A Retrospective Case Series
112	Prognostic value of hematologic parameters in patients with metastatic renal cell carcinoma using tyrosine kinase inhibitors
113	Prognostic factors for overall survival in patients with metastatic renal cell carcinoma treated with vascular endothelial growth factor-targeted agents: Results from a large, multicenter study
114	The Role of Neutrophil-Lymphocyte Ratio, Platelet-Lymphocyte Ratio, and Platelets in the Prognosis of Metastatic Renal Cell Carcinoma
115	Predictive Impact of Peripheral Blood Markers and C-Reactive Protein in Nivolumab Therapy for Metastatic Renal Cell Carcinoma
116	Prognostic Significance of the Combined Albumin-To-Alkaline Phosphatase Ratio (AAPR) and Haemoglobin–Albumin–Lymphocyte–Platelet (HALP) Score in Patients with Metastatic Renal Cell Carcinoma Treated by Targeted Therapy: A New Prognostic Combined Risk Scoring
117	Prognostic prediction in patients with metastatic renal cell carcinoma treated with sorafenib based on expression levels of potential molecular markers in radical nephrectomy specimens
118	Pretreatment Prognostic Nutritional Index Is an Independent Predictor of Survival in Patients With Metastatic Renal Cell Carcinoma Treated With Targeted Therapy
119	Prognostic Role of Pre-Treatment Body Composition Parameters in Patients Undergoing First-Line Immunotherapy for Metastatic Renal Cell Carcinoma
120	Prognostic Value of Systemic Inflammatory Biomarkers in Patients with Metastatic Renal Cell Carcinoma
121	Prognostic outcomes in patients with metastatic renal cell carcinoma receiving second-line treatment with tyrosine kinase inhibitor following first-line immune-oncology combination therapy
122	Prognostic factors for survival in 1059 patients treated with sunitinib for metastatic renal cell carcinoma
123	Perirenal Fat Thickness Significantly Associated with Prognosis of Metastatic Renal Cell Cancer Patients Receiving Anti-VEGF Therapy
124	Predictive Biomarkers of Overall Survival in Patients with Metastatic Renal Cell Carcinoma Treated with IFNa +/- Bevacizumab: Results from CALGB 90206 (Alliance)
125	Predictive factors of nivolumab plus ipilimumab treatment efficacy in metastatic renal cell carcinoma patients
126	Prognostic significance of platelet-lymphocyte ratio in patients receiving first-line tyrosine kinase inhibitors for metastatic renal cell cancer
127	The Prognostic Value of Neutrophil-to-Lymphocyte Ratio in Patients with Metastatic Renal Cell Carcinoma
128	Predictive value of C reactive protein (CRP) in patients with metastatic renal cell carcinoma (mRCC) treated with pembrolizumab (pembro) and axitinib (axi)
129	The prognostic value of baseline and early variations of peripheral blood inflammatory ratios and their cellular components in patients with metastatic renal cell carcinoma treated with nivolumab: The Δ-Meet-URO analysis
130	Prognostic impact of serum C-reactive protein in metastatic clear-cell renal cell carcinoma patients treated with nivolumab
131	Prognostic factors in second-line targeted therapy for metastatic clear-cell renal cell carcinoma after progression on an anti-vascular endothelial growth factor receptor tyrosine kinase inhibitor
132	Prognostic Value of the C-PLAN Index in Metastatic Renal Cell Carcinoma Treated with Nivolumab
133	Prognostic significance of host immune status in patients with late relapsing renal cell carcinoma treated with targeted therapy
134	Pre-treatment neutrophil-to-lymphocyte ratio may be associated with the outcome in patients treated with everolimus for metastatic renal cell carcinoma
135	Prognostic significance of body mass index in patients with metastatic renal cell carcinoma receiving first-line therapies
136	Prognostic model for overall survival that includes the combination of platelet count and neutrophil-lymphocyte ratio within the first six weeks of sunitinib treatment for metastatic renal cell carcinoma
137	Prosnostic Significance of Prognostic Nutrition Index in Metastatic Renal Cell Carcinoma Patients Treated with Tyrosine Kinase Inhibitors
138	Prognostic Value of Baseline Serum C-Reactive Protein Level in Intermediate-Risk Group Patients With Metastatic Renal-Cell Carcinoma Treated by First-Line Vascular Endothelial Growth Factor-Targeted Therapy
139	Prognostic value of serum C-reactive protein level prior to second-line treatment in intermediate risk metastatic renal cell carcinoma patients
140	Prognostic Significance of the Controlling Nutritional Status (CONUT) Score in Patients with Advanced Renal Cell Carcinoma Treated with Nivolumab after Failure of Prior Tyrosine Kinase Inhibitors
141	Prognostic value of neutrophil-to-lymphocyte ratio in patients with metastatic renal cell carcinoma treated with first-line and subsequent second-line targeted therapy: A proposal of the modified-IMDC risk model
142	Prognostic significance of C-reactive protein in patients with intermediate-risk metastatic renal cell carcinoma treated with molecular targeted therapy
143	Prognostic Value of Hemoglobin, Albumin, Lymphocyte, Platelet (HALP) Score in Patients with Metastatic Renal Cell Carcinoma Treated with Nivolumab †
144	The role of mean corpuscular volume and red cell distribution width in patients with metastatic renal cell carcinoma treated with tyrosine kinase inhibitors: the MARECAP retrospective study
145	Prognostic Significance of Increases in Hemoglobin in Renal Cell Carcinoma Patients During Treatment With VEGF-directed Therapy
146	The Prognostic Value of Systemic Inflammatory Markers in Advanced Renal Cell Carcinoma Patients Treated With Molecular Targeted Therapies
147	Prognostic significance of the dynamic changes of systemic inflammatory response in metastatic renal cell carcinoma
148	Prognostic Significance of Preoperative Inflammatory Biomarkers and Traditional Clinical Parameters in Patients with Spinal Metastasis from Clear Cell Renal Cell Carcinoma: A Retrospective Study of 95 Patients in a Single Center
149	Prognostic impact of pretreatment C-reactive protein for patients with metastatic renal cell carcinoma treated with tyrosine kinase inhibitors
150	The prognostic impact of peripheral blood eosinophil counts in metastatic renal cell carcinoma patients treated with nivolumab
151	The relationship between systemic immune inflammation index and survival in patients with metastatic renal cell carcinomatreated withtyrosine kinase inhibitors
152	Pretreatment neutrophil-to-lymphocyte ratio predicts prognosis in patients with metastatic renal cell carcinoma receiving targeted therapy

## Sheet: Sheet3
生物标志物	分组标准	适用人群	样本量（n）	中位无进展生存期（mPFS）（95% CI）	中位总生存期（mOS）（95% CI）	HR（95%CI）	p 值
中性粒细胞 - 嗜酸性粒细胞比值（NER）	NER≤26.4	整体队列	55	8.6 个月（未明确 CI）	NR（未明确 CI）	0.50（未明确 CI）	<0.01
	NER>26.4	整体队列	55	3.2 个月（未明确 CI）	27.3 个月（未明确 CI）	参考值	-
	NER≤28.9	IMDC 中 / 低危	46	8.2 个月（未明确 CI）	NR（未明确 CI）	0.55（未明确 CI）	0.01
	NER>28.9	IMDC 中 / 低危	46	2.9 个月（未明确 CI）	26.7 个月（未明确 CI）	参考值	-
	NER≤20.2	IMDC 低危	9	34.0 个月（未明确 CI）	NR（未明确 CI）	0.33（未明确 CI）	0.07
	NER>20.2	IMDC 低危	9	3.5 个月（未明确 CI）	NR（未明确 CI）	参考值	-
	NER≤22.9	初治患者	41	14.3 个月（未明确 CI）	NR（未明确 CI）	0.49（未明确 CI）	<0.01
	NER>22.9	初治患者	41	3.9 个月（未明确 CI）	26.7 个月（未明确 CI）	参考值	-
中性粒细胞 - 淋巴细胞比值（NLR）	NLR≤3.42	整体队列	55	5.6 个月（未明确 CI）	NR（未明确 CI）	0.97（未明确 CI）	0.9
	NLR>3.42	整体队列	55	5.8 个月（未明确 CI）	31.8 个月（未明确 CI）	参考值	-
	NLR≤3.5	IMDC 中 / 低危	46	4.2 个月（未明确 CI）	NR（未明确 CI）	1.05（未明确 CI）	0.83
	NLR>3.5	IMDC 中 / 低危	46	5.8 个月（未明确 CI）	27.4 个月（未明确 CI）	参考值	-
	NLR≤1.7	IMDC 低危	9	5.9 个月（未明确 CI）	NR（未明确 CI）	0.89（未明确 CI）	0.84
	NLR>1.7	IMDC 低危	9	5.0 个月（未明确 CI）	NR（未明确 CI）	参考值	-
	NLR≤3.6	初治患者	41	7.7 个月（未明确 CI）	NR（未明确 CI）	0.97（未明确 CI）	0.89
	NLR>3.6	初治患者	41	7.9 个月（未明确 CI）	NR（未明确 CI）	参考值	-
